# Supplementary material for: Blood diagnostic biomarkers for neurologic manifestations of long COVID
Source: Brain Behav Immun Health. 2025 Sep 25;49:101110. doi: 10.1016/j.bbih.2025.101110 (PMC12554056; doi:10.1016/j.bbih.2025.101110)
Supplement: Multimedia component 1 [file mmc1.xlsx]

## Sheet: T-Test NPASC vs CC
Sequence ID	Protein Name	UniProt ID	Gene Symbol	Fold.Change	t.statistic	p.value	FDR	Bonferroni	Antilog	1/antilog	% Change NP vs CC
10576-7	Plexin domain-containing protein 2:Extracellular domain	Q6UX71	PLXDC2	-0.27	4.53	4.8e-05	0.035	0.37	0.82932	1.20581	0.205808
11406-82	Isobutyryl-CoA dehydrogenase, mitochondrial	Q9UKU7	ACAD8	-0.19	4.75	1.4e-05	0.035	0.1	0.876606	1.14076	0.140764
12401-3	AMSH-like protease	Q96FJ0	STAMBPL1	0.21	-4.61	3.8e-05	0.035	0.29	1.15669	0.864537	-0.135463
15558-63	Glutamyl aminopeptidase	Q07075	ENPEP	-0.36	4.48	3.6e-05	0.035	0.27	0.779165	1.28343	0.283426
15640-54	Transgelin	Q01995	TAGLN	-0.65	4.49	5.2e-05	0.035	0.39	0.63728	1.56917	0.569168
18429-10	Cadherin-1	P12830	CDH1	-0.53	4.39	4.2e-05	0.035	0.32	0.692555	1.44393	0.443929
20591-48	Gliomedin	Q6ZMI3	GLDN	-0.5	4.62	3.7e-05	0.035	0.28	0.707107	1.41421	0.414214
21545-51	Musculoskeletal embryonic nuclear protein 1	Q8IVN3	MUSTN1	-0.18	4.51	5.6e-05	0.035	0.42	0.882703	1.13288	0.132884
23020-18	Regulator of G-protein signaling 4	P49798	RGS4	-0.4	4.41	5.4e-05	0.035	0.41	0.757858	1.31951	0.319508
3043-49	SPARC	P09486	SPARC	0.53	-5.2	5.7e-06	0.035	0.043	1.44393	0.692555	-0.307445
3171-57	Amyloid beta A4 protein	P05067	APP	0.56	-4.92	1.5e-05	0.035	0.12	1.47427	0.678302	-0.321698
5080-131	Transmembrane glycoprotein NMB:Extracellular domain	Q14956	GPNMB	-0.32	4.5	5.1e-05	0.035	0.39	0.80107	1.24833	0.248331
11696-7	Cellular retinoic acid-binding protein 2	P29373	CRABP2	-0.76	4.53	9.7e-05	0.038	0.73	0.590496	1.69349	0.693491
15381-45	Discoidin domain-containing receptor 2	Q16832	DDR2	-0.17	4.26	0.0001	0.038	0.8	0.888843	1.12506	0.125058
21567-214	Complement C1q tumor necrosis factor-related protein 4	Q9BXJ3	C1QTNF4	-0.18	4.3	6.7e-05	0.038	0.51	0.882703	1.13288	0.132884
21829-8	40S ribosomal protein S12	P25398	RPS12	0.32	-4.29	0.00011	0.038	0.83	1.24833	0.80107	-0.19893
2976-58	Desmoglein-1	Q02413	DSG1	0.23	-4.27	8.8e-05	0.038	0.67	1.17283	0.852635	-0.147365
3647-49	Toll-like receptor 4:Lymphocyte antigen 96 complex	O00206|Q9Y6Y9	TLR4|LY96	-0.4	4.49	8.7e-05	0.038	0.66	0.757858	1.31951	0.319508
4423-77	Bcl-2-like protein 1	Q07817	BCL2L1	0.27	-4.45	8.2e-05	0.038	0.62	1.20581	0.82932	-0.17068
7693-13	Tumor necrosis factor receptor superfamily member 10B	O14763	TNFRSF10B	-0.15	4.26	9.2e-05	0.038	0.7	0.90125	1.10957	0.109569
9244-27	Palmitoyl-protein thioesterase 1	P50897	PPT1	0.29	-4.21	0.0001	0.038	0.78	1.22264	0.817902	-0.182098
9756-6	Transgelin	Q01995	TAGLN	-0.61	4.34	8.9e-05	0.038	0.67	0.655197	1.52626	0.526259
10398-110	Ankyrin repeat domain-containing protein 1	Q15327	ANKRD1	-0.1	4.1	0.00012	0.039	0.93	0.933033	1.07177	0.0717735
8696-15	Galactosylceramide sulfotransferase	Q99999	GAL3ST1	0.36	-4.49	0.00012	0.039	0.89	1.28343	0.779165	-0.220835
8326-63	Single Ig IL-1-related receptor	Q6IA17	SIGIRR	-0.28	4.25	0.00014	0.042	1	0.823591	1.21419	0.214195
11422-2	Homeobox protein DLX-3	O60479	DLX3	-0.2	3.98	0.00017	0.051	1	0.870551	1.1487	0.148698
7920-30	Alpha-2,8-sialyltransferase 8B	Q92186	ST8SIA2	-0.12	4.13	0.00021	0.058	1	0.920188	1.08673	0.0867349
10753-31	Disintegrin and metalloproteinase domain-containing protein 7	Q9H2U9	ADAM7	-0.43	3.89	0.00024	0.059	1	0.742262	1.34723	0.347234
15475-4	Phospholipid transfer protein	P55058	PLTP	-0.53	4.2	0.00026	0.059	1	0.692555	1.44393	0.443929
16765-52	Platelet basic protein	P02775	PPBP	0.36	-4.01	0.00026	0.059	1	1.28343	0.779165	-0.220835
17706-4	Protein phosphatase 1 regulatory subunit 1A	Q13522	PPP1R1A	-0.11	3.88	0.00025	0.059	1	0.926588	1.07923	0.0792282
17768-50	Hydroxyacid oxidase 1	Q9UJM8	HAO1	-0.45	3.9	0.00023	0.059	1	0.732043	1.36604	0.36604
5708-1	Liver-expressed antimicrobial peptide 2	Q969E1	LEAP2	-0.64	3.88	0.00027	0.059	1	0.641713	1.55833	0.558329
8240-207	Transmembrane glycoprotein NMB:Extracellular domain	Q14956	GPNMB	-0.26	4.02	0.00025	0.059	1	0.835088	1.19748	0.197479
6938-21	Protocadherin gamma-A12	O60330	PCDHGA12	-0.21	3.99	0.00029	0.062	1	0.864537	1.15669	0.156688
23640-10	EH domain-containing protein 2	Q9NZN4	EHD2	-0.48	4.05	0.00032	0.066	1	0.716978	1.39474	0.394744
5111-15	Neurexin-3-beta	Q9HDB5	NRXN3	-0.39	3.91	0.00032	0.066	1	0.76313	1.31039	0.310393
10666-7	N-acetylglucosamine-1-phosphotransferase subunit gamma	Q9UJJ9	GNPTG	-0.18	3.93	0.00045	0.069	1	0.882703	1.13288	0.132884
12678-66	U1 small nuclear ribonucleoprotein A	P09012	SNRPA	1.4	-3.95	0.00042	0.069	1	2.63902	0.378929	-0.621071
13510-7	Sarcoplasmic/endoplasmic reticulum calcium ATPase 3	Q93084	ATP2A3	-0.17	3.7	0.00046	0.069	1	0.888843	1.12506	0.125058
13543-7	Prostaglandin reductase 1	Q14914	PTGR1	-0.12	3.7	0.00045	0.069	1	0.920188	1.08673	0.0867349
20197-14	Visinin-like protein 1	P62760	VSNL1	-0.14	3.76	0.00038	0.069	1	0.907519	1.10191	0.101905
20458-22	NADH dehydrogenase [ubiquinone] 1 alpha subcomplex subunit 2	O43678	NDUFA2	0.24	-3.97	0.00038	0.069	1	1.18099	0.846745	-0.153255
21385-5	SLIT and NTRK-like protein 2	Q9H156	SLITRK2	-0.49	4.01	0.00042	0.069	1	0.712025	1.40444	0.404445
21387-64	Meprin A subunit alpha	Q16819	MEP1A	1.8	-3.99	0.00044	0.069	1	3.4822	0.287175	-0.712825
4472-5	Tropomyosin beta chain	P07951	TPM2	0.36	-3.88	0.00035	0.069	1	1.28343	0.779165	-0.220835
4965-27	ATP synthase subunit beta, mitochondrial	P06576	ATP5F1B	0.39	-3.85	0.00046	0.069	1	1.31039	0.76313	-0.23687
5115-31	Tumor necrosis factor receptor superfamily member 19L	Q969Z4	RELT	-0.24	3.78	0.00042	0.069	1	0.846745	1.18099	0.180993
6472-40	Melanocyte protein PMEL	P40967	PMEL	-0.41	3.9	0.00035	0.069	1	0.752623	1.32869	0.328686
8348-4	Ephrin type-B receptor 2	P29323	EPHB2	-0.37	3.88	0.00045	0.069	1	0.773782	1.29235	0.292353
8360-169	Natural cytotoxicity triggering receptor 1	O76036	NCR1	-0.24	3.69	0.00046	0.069	1	0.846745	1.18099	0.180993
2744-57	Immunoglobulin G	P01857	IGHG1	0.37	-3.77	0.00048	0.07	1	1.29235	0.773782	-0.226218
10514-5	Prostaglandin-H2 D-isomerase	P41222	PTGDS	-0.53	3.91	0.00057	0.073	1	0.692555	1.44393	0.443929
11145-72	UPF0606 protein KIAA1549L	Q6ZVL6	KIAA1549L	-0.08	3.68	0.00059	0.073	1	0.946058	1.05702	0.057018
12466-7	Heterogeneous nuclear ribonucleoprotein A1	P09651	HNRNPA1	1.4	-3.88	0.00055	0.073	1	2.63902	0.378929	-0.621071
12633-3	Tyrosine-protein phosphatase non-receptor type 9	P43378	PTPN9	-0.14	3.61	0.00063	0.073	1	0.907519	1.10191	0.101905
13713-164	Vesicle-trafficking protein SEC22a	Q96IW7	SEC22A	-0.11	3.6	0.0006	0.073	1	0.926588	1.07923	0.0792282
2891-1	B-cell receptor CD22	P20273	CD22	0.29	-3.79	0.00059	0.073	1	1.22264	0.817902	-0.182098
3166-92	Myeloid cell surface antigen CD33	P20138	CD33	-0.5	3.76	0.00061	0.073	1	0.707107	1.41421	0.414214
3199-54	Kallikrein-12	Q9UKR0	KLK12	0.4	-3.66	0.00057	0.073	1	1.31951	0.757858	-0.242142
4450-26	Heterogeneous nuclear ribonucleoprotein A/B	Q99729	HNRNPAB	1.2	-3.83	0.00062	0.073	1	2.2974	0.435275	-0.564725
7083-74	Matrilin-4	O95460	MATN4	-0.35	3.69	0.00051	0.073	1	0.784584	1.27456	0.274561
7721-81	Fragile X mental retardation protein 1	Q06787	FMR1	0.15	-3.82	0.00052	0.073	1	1.10957	0.90125	-0.0987495
7999-23	Ectonucleoside triphosphate diphosphohydrolase 1	P49961	ENTPD1	-0.35	3.66	0.00054	0.073	1	0.784584	1.27456	0.274561
9525-1	Inactive tyrosine-protein kinase 7	Q13308	PTK7	-0.2	3.69	0.00059	0.073	1	0.870551	1.1487	0.148698

## Sheet: U-Test NPASC vs CC
Sequence ID	Protein Name	UniProt ID	Gene Symbol	Fold.Change	W.statistic	p.value	FDR	Bonferroni	Antilog	1/antilog	% Change NP vs CC
21545-51	Musculoskeletal embryonic nuclear protein 1	Q8IVN3	MUSTN1	-0.18	808	3e-06	0.02	0.023	0.882703	1.13288	0.132884
8696-15	Galactosylceramide sulfotransferase	Q99999	GAL3ST1	0.36	159	5.2e-06	0.02	0.04	1.28343	0.779165	-0.220835
11696-7	Cellular retinoic acid-binding protein 2	P29373	CRABP2	-0.76	784	1.9e-05	0.025	0.14	0.590496	1.69349	0.693491
3043-49	SPARC	P09486	SPARC	0.53	169	1.1e-05	0.025	0.085	1.44393	0.692555	-0.307445
3171-57	Amyloid beta A4 protein	P05067	APP	0.56	177	2e-05	0.025	0.15	1.47427	0.678302	-0.321698
3647-49	Toll-like receptor 4:Lymphocyte antigen 96 complex	O00206|Q9Y6Y9	TLR4|LY96	-0.4	781	2.3e-05	0.025	0.18	0.757858	1.31951	0.319508
4423-77	Bcl-2-like protein 1	Q07817	BCL2L1	0.27	178	2.2e-05	0.025	0.16	1.20581	0.82932	-0.17068
12401-3	AMSH-like protease	Q96FJ0	STAMBPL1	0.21	184	3.3e-05	0.029	0.25	1.15669	0.864537	-0.135463
18429-10	Cadherin-1	P12830	CDH1	-0.53	774	3.8e-05	0.029	0.29	0.692555	1.44393	0.443929
20591-48	Gliomedin	Q6ZMI3	GLDN	-0.5	775	3.5e-05	0.029	0.27	0.707107	1.41421	0.414214
10576-7	Plexin domain-containing protein 2:Extracellular domain	Q6UX71	PLXDC2	-0.27	768	5.7e-05	0.031	0.43	0.82932	1.20581	0.205808
12424-107	Thymocyte nuclear protein 1	Q9P016	THYN1	0.5	181.5	6e-05	0.031	0.46	1.41421	0.707107	-0.292893
15475-4	Phospholipid transfer protein	P55058	PLTP	-0.53	770	5e-05	0.031	0.38	0.692555	1.44393	0.443929
15640-54	Transgelin	Q01995	TAGLN	-0.65	764	7.4e-05	0.031	0.56	0.63728	1.56917	0.569168
21829-8	40S ribosomal protein S12	P25398	RPS12	0.32	190	5e-05	0.031	0.38	1.24833	0.80107	-0.19893
3289-19	Carbonic anhydrase-related protein 10	Q9NS85	CA10	0.19	180	5.5e-05	0.031	0.42	1.14076	0.876606	-0.123394
5080-131	Transmembrane glycoprotein NMB:Extracellular domain	Q14956	GPNMB	-0.32	764	7.4e-05	0.031	0.56	0.80107	1.24833	0.248331
8326-63	Single Ig IL-1-related receptor	Q6IA17	SIGIRR	-0.28	765	6.9e-05	0.031	0.52	0.823591	1.21419	0.214195
15381-45	Discoidin domain-containing receptor 2	Q16832	DDR2	-0.17	762	8.4e-05	0.032	0.64	0.888843	1.12506	0.125058
17210-2	T-cell leukemia/lymphoma protein 1A	P56279	TCL1A	0.66	198	8.4e-05	0.032	0.64	1.58008	0.632878	-0.367122
11406-82	Isobutyryl-CoA dehydrogenase, mitochondrial	Q9UKU7	ACAD8	-0.19	760	9.5e-05	0.033	0.72	0.876606	1.14076	0.140764
9756-6	Transgelin	Q01995	TAGLN	-0.61	760	9.5e-05	0.033	0.72	0.655197	1.52626	0.526259
20937-43	Ribosomal RNA small subunit methyltransferase NEP1	Q92979	EMG1	0.83	201	0.0001	0.034	0.77	1.77769	0.562529	-0.437471
12466-7	Heterogeneous nuclear ribonucleoprotein A1	P09651	HNRNPA1	1.4	203	0.00012	0.035	0.87	2.63902	0.378929	-0.621071
2976-58	Desmoglein-1	Q02413	DSG1	0.23	203	0.00012	0.035	0.87	1.17283	0.852635	-0.147365
24981-8	Cytoplasmic dynein 1 light intermediate chain 1	Q9Y6G9	DYNC1LI1	0.64	206	0.00014	0.036	1	1.55833	0.641713	-0.358287
2891-1	B-cell receptor CD22	P20273	CD22	0.29	205	0.00013	0.036	0.99	1.22264	0.817902	-0.182098
7693-13	Tumor necrosis factor receptor superfamily member 10B	O14763	TNFRSF10B	-0.15	755	0.00013	0.036	0.99	0.90125	1.10957	0.109569
7999-23	Ectonucleoside triphosphate diphosphohydrolase 1	P49961	ENTPD1	-0.35	754	0.00014	0.036	1	0.784584	1.27456	0.274561
21567-214	Complement C1q tumor necrosis factor-related protein 4	Q9BXJ3	C1QTNF4	-0.18	752	0.00016	0.039	1	0.882703	1.13288	0.132884
9244-27	Palmitoyl-protein thioesterase 1	P50897	PPT1	0.29	199	0.00016	0.039	1	1.22264	0.817902	-0.182098
19119-10	DNA damage-inducible transcript 3 protein	P35638	DDIT3	-0.27	751	0.00017	0.04	1	0.82932	1.20581	0.205808
10514-5	Prostaglandin-H2 D-isomerase	P41222	PTGDS	-0.53	747	0.00021	0.043	1	0.692555	1.44393	0.443929
10666-7	N-acetylglucosamine-1-phosphotransferase subunit gamma	Q9UJJ9	GNPTG	-0.18	756	0.00021	0.043	1	0.882703	1.13288	0.132884
12678-66	U1 small nuclear ribonucleoprotein A	P09012	SNRPA	1.4	203	0.0002	0.043	1	2.63902	0.378929	-0.621071
20441-35	DNA-directed RNA polymerases I, II, and III subunit RPABC1	P19388	POLR2E	0.79	214	0.00023	0.043	1	1.72907	0.578344	-0.421656
20458-22	NADH dehydrogenase [ubiquinone] 1 alpha subcomplex subunit 2	O43678	NDUFA2	0.24	202	0.00019	0.043	1	1.18099	0.846745	-0.153255
23640-10	EH domain-containing protein 2	Q9NZN4	EHD2	-0.48	747	0.00021	0.043	1	0.716978	1.39474	0.394744
7920-30	Alpha-2,8-sialyltransferase 8B	Q92186	ST8SIA2	-0.12	754.5	0.00023	0.043	1	0.920188	1.08673	0.0867349
8240-207	Transmembrane glycoprotein NMB:Extracellular domain	Q14956	GPNMB	-0.26	748	0.0002	0.043	1	0.835088	1.19748	0.197479
3166-92	Myeloid cell surface antigen CD33	P20138	CD33	-0.5	745	0.00024	0.044	1	0.707107	1.41421	0.414214
10398-110	Ankyrin repeat domain-containing protein 1	Q15327	ANKRD1	-0.1	743	0.00027	0.046	1	0.933033	1.07177	0.0717735
12968-2	Cysteine and glycine-rich protein 2	Q16527	CSRP2	0.44	220	0.00032	0.046	1	1.3566	0.737135	-0.262865
15412-40	Baculoviral IAP repeat-containing protein 7	Q96CA5	BIRC7	-0.17	749	0.0003	0.046	1	0.888843	1.12506	0.125058
20947-50	Protein Dr1	Q01658	DR1	1.3	216	0.00025	0.046	1	2.46229	0.406126	-0.593874
21385-5	SLIT and NTRK-like protein 2	Q9H156	SLITRK2	-0.49	751	0.00027	0.046	1	0.712025	1.40444	0.404445
21802-53	Endonuclease 8-like 1	Q96FI4	NEIL1	0.45	220	0.00032	0.046	1	1.36604	0.732043	-0.267957
23020-18	Regulator of G-protein signaling 4	P49798	RGS4	-0.4	741	0.0003	0.046	1	0.757858	1.31951	0.319508
25473-62	Protein farnesyltransferase/geranylgeranyltransferase type-1 subunit alpha	P49354	FNTA	0.42	219	0.0003	0.046	1	1.33793	0.747425	-0.252575
25886-11	ATP-binding cassette sub-family D member 4	O14678	ABCD4	-0.083	743	0.00027	0.046	1	0.944092	1.05922	0.0592183
3864-5	40S ribosomal protein S7	P62081	RPS7	0.69	218	0.00029	0.046	1	1.61328	0.619854	-0.380146
6425-87	Matrix metalloproteinase-19	Q99542	MMP19	-0.36	742	0.00029	0.046	1	0.779165	1.28343	0.283426
7721-81	Fragile X mental retardation protein 1	Q06787	FMR1	0.15	220	0.00032	0.046	1	1.10957	0.90125	-0.0987495
22465-43	Transcription factor HES-1	Q14469	HES1	0.29	222	0.00036	0.05	1	1.22264	0.817902	-0.182098
23261-27	Uncharacterized protein C1orf50	Q9BV19	C1orf50	-0.42	738	0.00036	0.05	1	0.747425	1.33793	0.337928
11422-2	Homeobox protein DLX-3	O60479	DLX3	-0.2	741	0.00045	0.051	1	0.870551	1.1487	0.148698
17337-1	Transcriptional repressor protein YY1	P25490	YY1	1.1	224	0.0004	0.051	1	2.14355	0.466516	-0.533484
17805-35	Survival of motor neuron-related-splicing factor 30	O75940	SMNDC1	1.7	225	0.00043	0.051	1	3.24901	0.307786	-0.692214
17836-17	Protein S100-A16	Q96FQ6	S100A16	-0.22	734	0.00045	0.051	1	0.858565	1.16473	0.164734
18193-165	Mortality factor 4-like protein 1	Q9UBU8	MORF4L1	0.59	225	0.00043	0.051	1	1.50525	0.664343	-0.335657
18195-3	Oral cancer-overexpressed protein 1	Q8WV07	LTO1	0.32	227	0.00048	0.051	1	1.24833	0.80107	-0.19893
21387-64	Meprin A subunit alpha	Q16819	MEP1A	1.8	216	0.00039	0.051	1	3.4822	0.287175	-0.712825
2871-73	DNA repair protein RAD51 homolog 1	Q06609	RAD51	0.3	227	0.00048	0.051	1	1.23114	0.812252	-0.187748
3898-5	26S proteasome non-ATPase regulatory subunit 7	P51665	PSMD7	0.21	225	0.00043	0.051	1	1.15669	0.864537	-0.135463
4450-26	Heterogeneous nuclear ribonucleoprotein A/B	Q99729	HNRNPAB	1.2	225	0.00043	0.051	1	2.2974	0.435275	-0.564725
4472-5	Tropomyosin beta chain	P07951	TPM2	0.36	227	0.00048	0.051	1	1.28343	0.779165	-0.220835
5115-31	Tumor necrosis factor receptor superfamily member 19L	Q969Z4	RELT	-0.24	740.5	0.00047	0.051	1	0.846745	1.18099	0.180993
5178-5	High affinity cAMP-specific 3',5'-cyclic phosphodiesterase 7A	Q13946	PDE7A	0.14	216.5	0.0004	0.051	1	1.10191	0.907519	-0.0924808
6472-40	Melanocyte protein PMEL	P40967	PMEL	-0.41	735	0.00043	0.051	1	0.752623	1.32869	0.328686
8851-42	Protein FAM171B:Extracellular domain	Q6P995	FAM171B	-0.15	737	0.00038	0.051	1	0.90125	1.10957	0.109569
9297-12	UDP-GlcNAc:betaGal beta-1,3-N-acetylglucosaminyltransferase 8	Q7Z7M8	B3GNT8	-0.49	734	0.00045	0.051	1	0.712025	1.40444	0.404445
2744-57	Immunoglobulin G	P01857	IGHG1	0.37	228	0.00051	0.053	1	1.29235	0.773782	-0.226218
14122-132	E3 ubiquitin-protein ligase ZNRF3	Q9ULT6	ZNRF3	-0.14	738.5	0.00052	0.054	1	0.907519	1.10191	0.101905
12895-28	Diacylglycerol kinase beta	Q9Y6T7	DGKB	-0.26	731	0.00053	0.055	1	0.835088	1.19748	0.197479
11431-235	ATP-dependent DNA helicase Q1	P46063	RECQL	1.6	230	0.00057	0.056	1	3.03143	0.329877	-0.670123
15558-63	Glutamyl aminopeptidase	Q07075	ENPEP	-0.36	729	0.0006	0.056	1	0.779165	1.28343	0.283426
16763-11	Leukocyte cell-derived chemotaxin-2	O14960	LECT2	-0.49	729	0.0006	0.056	1	0.712025	1.40444	0.404445
16765-52	Platelet basic protein	P02775	PPBP	0.36	230	0.00057	0.056	1	1.28343	0.779165	-0.220835
17768-50	Hydroxyacid oxidase 1	Q9UJM8	HAO1	-0.45	736	0.00058	0.056	1	0.732043	1.36604	0.36604
19561-216	Plexin-D1	Q9Y4D7	PLXND1	-0.35	728	0.00063	0.056	1	0.784584	1.27456	0.274561
21371-12	Bifunctional lysine-specific demethylase and histidyl-hydroxylase MINA	Q8IUF8	RIOX2	1	232	0.00063	0.056	1	2	0.5	-0.5
21382-70	Zinc phosphodiesterase ELAC protein 1	Q9H777	ELAC1	0.93	231	0.0006	0.056	1	1.90528	0.524858	-0.475142
4965-27	ATP synthase subunit beta, mitochondrial	P06576	ATP5F1B	0.39	232	0.00063	0.056	1	1.31039	0.76313	-0.23687
5111-15	Neurexin-3-beta	Q9HDB5	NRXN3	-0.39	730	0.00057	0.056	1	0.76313	1.31039	0.310393
6920-1	GDNF family receptor alpha-like	Q6UXV0	GFRAL	-0.15	735	0.00061	0.056	1	0.90125	1.10957	0.109569
8348-4	Ephrin type-B receptor 2	P29323	EPHB2	-0.37	728	0.00063	0.056	1	0.773782	1.29235	0.292353
17166-4	Fibroblast growth factor 8 isoform F	P55075	FGF8	-0.085	733	0.00068	0.057	1	0.942785	1.06069	0.0606877
17850-42	Krueppel-like factor 4	O43474	KLF4	-0.13	733	0.00068	0.057	1	0.913831	1.09429	0.0942937
21321-2	U2 small nuclear ribonucleoprotein AAE	P09661	SNRPA1	0.75	227	0.00068	0.057	1	1.68179	0.594604	-0.405396
2822-56	CD97 antigen	P48960	ADGRE5	0.27	233	0.00067	0.057	1	1.20581	0.82932	-0.17068
24955-116	Zinc fingers and homeoboxes protein 2	Q9Y6X8	ZHX2	0.36	228	0.00071	0.058	1	1.28343	0.779165	-0.220835
4187-49	6-phosphogluconate dehydrogenase, decarboxylating	P52209	PGD	1.3	234	0.0007	0.058	1	2.46229	0.406126	-0.593874
4224-7	Heterogeneous nuclear ribonucleoprotein Q	O60506	SYNCRIP	0.48	234	0.0007	0.058	1	1.39474	0.716978	-0.283022
15617-8	Cytokine SCM-1 beta	Q9UBD3	XCL2	0.13	236	0.00078	0.059	1	1.09429	0.913831	-0.0861685
21141-9	Protein FAM84B	Q96KN1	LRATD2	-0.29	724	0.00078	0.059	1	0.817902	1.22264	0.22264
22589-3	Frizzled-2	Q14332	FZD2	-0.4	725	0.00074	0.059	1	0.757858	1.31951	0.319508
2835-1	X-ray repair cross-complementing protein 6	P12956	XRCC6	2	229.5	0.00077	0.059	1	4	0.25	-0.75
3045-72	Pleiotrophin	P21246	PTN	-0.44	730	0.00078	0.059	1	0.737135	1.3566	0.356604
6938-21	Protocadherin gamma-A12	O60330	PCDHGA12	-0.21	724	0.00078	0.059	1	0.864537	1.15669	0.156688
8488-33	Integrin alpha-IIb: beta-3 complex	P08514|P05106	ITGA2B|ITGB3	0.6	236	0.00078	0.059	1	1.51572	0.659754	-0.340246
9999-1	Interferon regulatory factor 6	O14896	IRF6	1.1	236	0.00078	0.059	1	2.14355	0.466516	-0.533484
21643-8	40S ribosomal protein S20	P60866	RPS20	0.91	237	0.00083	0.06	1	1.87905	0.532185	-0.467815
7625-27	14-3-3 protein theta	P27348	YWHAQ	0.32	237	0.00083	0.06	1	1.24833	0.80107	-0.19893
9229-9	Chymotrypsin-like protease CTRL-1	P40313	CTRL	0.22	237	0.00083	0.06	1	1.16473	0.858565	-0.141435
10612-18	Procollagen-lysine,2-oxoglutarate 5-dioxygenase 3	O60568	PLOD3	0.2	244	0.0012	0.061	1	1.1487	0.870551	-0.129449
10780-10	Ras-related protein Rab-3D	O95716	RAB3D	-0.13	725	0.001	0.061	1	0.913831	1.09429	0.0942937
10966-1	Alpha-2-HS-glycoprotein	P02765	AHSG	4.5	241	0.001	0.061	1	22.6274	0.0441942	-0.955806
12414-31	14-3-3 protein beta/alpha	P31946	YWHAB	0.58	240	0.00097	0.061	1	1.49485	0.668964	-0.331036
13655-34	Nucleolin	P19338	NCL	0.63	238	0.0012	0.061	1	1.54756	0.646176	-0.353824
13668-44	Tyrosine-protein kinase receptor TYRO3	Q06418	TYRO3	-0.26	723	0.0011	0.061	1	0.835088	1.19748	0.197479
14036-116	Multiple PDZ domain protein	O75970	MPDZ	-0.19	728.5	0.00084	0.061	1	0.876606	1.14076	0.140764
14097-86	Carbohydrate sulfotransferase 15	Q7LFX5	CHST15	-0.76	718	0.0011	0.061	1	0.590496	1.69349	0.693491
15368-3	BMP-binding endothelial regulator protein	Q8N8U9	BMPER	-0.32	723.5	0.0011	0.061	1	0.80107	1.24833	0.248331
15530-33	Ephrin type-B receptor 4	P54760	EPHB4	-0.49	716	0.0012	0.061	1	0.712025	1.40444	0.404445
16818-200	CUB domain-containing protein 1	Q9H5V8	CDCP1	-0.56	716	0.0012	0.061	1	0.678302	1.47427	0.474269
17331-138	Kremen protein 1	Q96MU8	KREMEN1	-0.26	717	0.0011	0.061	1	0.835088	1.19748	0.197479
17706-4	Protein phosphatase 1 regulatory subunit 1A	Q13522	PPP1R1A	-0.11	726.5	0.00093	0.061	1	0.926588	1.07923	0.0792282
18813-15	ATP-dependent RNA helicase DDX19A	Q9NUU7	DDX19A	0.66	242	0.0011	0.061	1	1.58008	0.632878	-0.367122
19183-164	60S ribosomal protein L12	P30050	RPL12	0.99	238	0.00087	0.061	1	1.98618	0.503478	-0.496522
19195-85	40S ribosomal protein S5	P46782	RPS5	1.3	241	0.001	0.061	1	2.46229	0.406126	-0.593874
20527-47	Semaphorin-5B	Q9P283	SEMA5B	-0.23	718	0.0011	0.061	1	0.852635	1.17283	0.172835
20553-2	Phosphoinositide-3-kinase-interacting protein 1	Q96FE7	PIK3IP1	-0.12	723.5	0.0011	0.061	1	0.920188	1.08673	0.0867349
20576-71	Frizzled-7	O75084	FZD7	-0.45	717	0.0011	0.061	1	0.732043	1.36604	0.36604
20976-19	U6 snRNA-associated Sm-like protein LSm3	P62310	LSM3	0.99	238	0.00087	0.061	1	1.98618	0.503478	-0.496522
21121-31	NEDD8-activating enzyme E1 catalytic subunit	Q8TBC4	UBA3	0.96	235.5	0.001	0.061	1	1.94531	0.514057	-0.485943
21310-37	mRNA turnover protein 4 homolog	Q9UKD2	MRTO4	0.55	244	0.0012	0.061	1	1.46409	0.68302	-0.31698
21768-9	Alpha-1,6-mannosylglycoprotein 6-beta-N-acetylglucosaminyltransferase A	Q09328	MGAT5	-0.4	717	0.0011	0.061	1	0.757858	1.31951	0.319508
21813-171	Alpha-1,6-mannosylglycoprotein 6-beta-N-acetylglucosaminyltransferase A	Q09328	MGAT5	-0.4	720	0.00097	0.061	1	0.757858	1.31951	0.319508
22050-19	KxDL motif-containing protein 1	Q9BQD3	KXD1	-0.11	716	0.0012	0.061	1	0.926588	1.07923	0.0792282
23248-1	X antigen family member 2	Q96GT9	XAGE2	-0.19	726	0.00095	0.061	1	0.876606	1.14076	0.140764
23381-8	Septin-1	Q8WYJ6	SEPTIN1	0.42	242	0.0011	0.061	1	1.33793	0.747425	-0.252575
25072-11	Chromodomain-helicase-DNA-binding protein 1-like	Q86WJ1	CHD1L	0.29	233.5	0.00093	0.061	1	1.22264	0.817902	-0.182098
25124-21	Zinc finger and BTB domain-containing protein 7A	O95365	ZBTB7A	0.19	235.5	0.001	0.061	1	1.14076	0.876606	-0.123394
2654-19	Tumor necrosis factor receptor superfamily member 1A	P19438	TNFRSF1A	-0.41	718	0.0011	0.061	1	0.752623	1.32869	0.328686
2742-68	Sialic acid-binding Ig-like lectin 7	Q9Y286	SIGLEC7	-0.25	716	0.0012	0.061	1	0.840896	1.18921	0.189207
2790-54	Neutrophil-activating peptide 2	P02775	PPBP	0.57	242	0.0011	0.061	1	1.48452	0.673617	-0.326383
3299-29	Contactin-5	O94779	CNTN5	0.23	239	0.00092	0.061	1	1.17283	0.852635	-0.147365
3340-53	Thrombospondin-4	P35443	THBS4	-0.68	720	0.00097	0.061	1	0.624165	1.60214	0.60214
3423-59	Chymase	P23946	CMA1	0.31	243	0.0011	0.061	1	1.23971	0.806642	-0.193358
4474-19	Ubiquitin	P62979	RPS27A	0.78	242	0.0011	0.061	1	1.71713	0.582367	-0.417633
4546-27	Adhesion G protein-coupled receptor E2	Q9UHX3	ADGRE2	-0.69	716	0.0012	0.061	1	0.619854	1.61328	0.613284
5351-52	Heterogeneous nuclear ribonucleoproteins A2/B1	P22626	HNRNPA2B1	1.5	242	0.0011	0.061	1	2.82843	0.353553	-0.646447
5404-53	Tumor necrosis factor receptor superfamily member 21	O75509	TNFRSF21	-0.19	719	0.001	0.061	1	0.876606	1.14076	0.140764
6234-74	Vitrin	Q6UXI7	VIT	-0.39	721	0.00092	0.061	1	0.76313	1.31039	0.310393
7083-74	Matrilin-4	O95460	MATN4	-0.35	719	0.001	0.061	1	0.784584	1.27456	0.274561
7799-3	Killer cell immunoglobulin-like receptor 2DL5A	Q8N109	KIR2DL5A	-0.22	722	0.00087	0.061	1	0.858565	1.16473	0.164734
8303-102	UPF0160 protein MYG1, mitochondrial	Q9HB07	MYG1	0.53	240	0.00097	0.061	1	1.44393	0.692555	-0.307445
8528-74	Immunoglobulin superfamily containing leucine-rich repeat protein 2	Q6UXK2	ISLR2	-0.52	717	0.0011	0.061	1	0.697372	1.43396	0.433955
9283-8	CD44 antigen	P16070	CD44	-0.15	727	0.00091	0.061	1	0.90125	1.10957	0.109569
15533-97	Macrophage scavenger receptor types I and II:Extracellular domain	P21757	MSR1	-0.55	714	0.0013	0.062	1	0.68302	1.46409	0.464086
15545-13	Calcineurin subunit B type 1	P63098	PPP3R1	0.49	246	0.0013	0.062	1	1.40444	0.712025	-0.287975
16913-8	Ribonuclease T2	O00584	RNASET2	-0.33	720.5	0.0012	0.062	1	0.795536	1.25701	0.257013
19166-15	40S ribosomal protein S19	P39019	RPS19	0.81	245	0.0013	0.062	1	1.75321	0.570382	-0.429618
20221-26	cAMP-specific 3',5'-cyclic phosphodiesterase 4C	Q08493	PDE4C	0.92	246	0.0013	0.062	1	1.89212	0.528509	-0.471491
22984-10	Eukaryotic initiation factor 4A-II	Q14240	EIF4A2	0.57	246	0.0013	0.062	1	1.48452	0.673617	-0.326383
23625-44	Uncharacterized protein KIAA1143	Q96AT1	KIAA1143	0.2	245	0.0013	0.062	1	1.1487	0.870551	-0.129449
25444-29	Type I inositol 1,4,5-trisphosphate 5-phosphatase	Q14642	INPP5A	0.85	245	0.0013	0.062	1	1.8025	0.554785	-0.445215
4414-69	Pulmonary surfactant-associated protein D	P35247	SFTPD	1.8	245	0.0013	0.062	1	3.4822	0.287175	-0.712825
4469-78	Carbohydrate sulfotransferase 15	Q7LFX5	CHST15	-0.85	720	0.0013	0.062	1	0.554785	1.8025	0.802501
7948-129	Glycolipid transfer protein domain-containing protein 2	A6NH11	GLTPD2	-0.79	719.5	0.0013	0.062	1	0.578344	1.72907	0.729074
8360-169	Natural cytotoxicity triggering receptor 1	O76036	NCR1	-0.24	714	0.0013	0.062	1	0.846745	1.18099	0.180993
8403-18	Fatty acid synthase	P49327	FASN	0.87	246	0.0013	0.062	1	1.82766	0.547147	-0.452853
9178-30	Neuregulin-1	Q02297	NRG1	-0.24	719	0.0013	0.062	1	0.846745	1.18099	0.180993
10636-1	Cell surface glycoprotein CD200 receptor 1:Isoform 4, Cytoplasmic Domain	Q8TD46	CD200R1	-0.19	713	0.0014	0.063	1	0.876606	1.14076	0.140764
12777-11	Splicing factor 1	Q15637	SF1	0.28	247	0.0014	0.063	1	1.21419	0.823591	-0.176409
22092-43	Caspase-4	P49662	CASP4	-0.2	713	0.0014	0.063	1	0.870551	1.1487	0.148698
3332-57	Hemojuvelin	Q6ZVN8	HJV	-0.18	713	0.0014	0.063	1	0.882703	1.13288	0.132884
4544-4	Connective tissue-activating peptide III	P02775	PPBP	0.61	247	0.0014	0.063	1	1.52626	0.655197	-0.344803
8481-26	Malic dehydrogenase_THETH	P10584	mdh	-0.2	718	0.0014	0.063	1	0.870551	1.1487	0.148698
12830-4	Histone deacetylase complex subunit SAP18	O00422	SAP18	0.27	248	0.0015	0.064	1	1.20581	0.82932	-0.17068
17165-1	Beta-thromboglobulin	P02775	PPBP	0.65	249	0.0015	0.064	1	1.56917	0.63728	-0.36272
21367-63	Nuclear receptor-binding factor 2	Q96F24	NRBF2	0.49	249	0.0015	0.064	1	1.40444	0.712025	-0.287975
21939-6	ULA1/UBA3	Q13564|Q8TBC4	NAE1|UBA3	0.74	249	0.0015	0.064	1	1.67018	0.598739	-0.401261
22974-25	Histone H2B type 2-E	Q16778	H2BC21	1.7	249	0.0015	0.064	1	3.24901	0.307786	-0.692214
2524-56	High mobility group protein B1	P09429	HMGB1	0.5	249	0.0015	0.064	1	1.41421	0.707107	-0.292893
2620-4	Interleukin-6 receptor subunit beta	P40189	IL6ST	-0.26	711	0.0015	0.064	1	0.835088	1.19748	0.197479
3073-51	Interleukin-18-binding protein	O95998	IL18BP	-0.37	712	0.0015	0.064	1	0.773782	1.29235	0.292353
3873-51	Thyroid peroxidase	P07202	TPO	0.2	249	0.0015	0.064	1	1.1487	0.870551	-0.129449
5066-134	CMRF35-like molecule 6	Q08708	CD300C	-0.27	712	0.0015	0.064	1	0.82932	1.20581	0.205808
5633-65	Leukocyte immunoglobulin-like receptor subfamily B member 2	Q8N423	LILRB2	-0.38	711	0.0015	0.064	1	0.768438	1.30134	0.301342
6256-9	Lymphocyte antigen 6 complex locus protein G6c	O95867	LY6G6C	0.92	248	0.0015	0.064	1	1.89212	0.528509	-0.471491
6586-19	Disintegrin and metalloproteinase domain-containing protein 11	O75078	ADAM11	-0.36	711	0.0015	0.064	1	0.779165	1.28343	0.283426
9952-57	Transcription factor A, mitochondrial	Q00059	TFAM	0.9	248	0.0015	0.064	1	1.86607	0.535887	-0.464113
10866-60	Serine/threonine-protein phosphatase 4 regulatory subunit 3A	Q6IN85	PPP4R3A	0.59	250	0.0016	0.067	1	1.50525	0.664343	-0.335657
10624-45	Serine protease inhibitor Kazal-type 13	Q1W4C9	SPINK13	-0.19	713.5	0.0017	0.068	1	0.876606	1.14076	0.140764
12796-44	Diphosphoinositol polyphosphate phosphohydrolase 1	O95989	NUDT3	0.27	246	0.0017	0.068	1	1.20581	0.82932	-0.17068
3486-58	Fibroblast growth factor 1	P05230	FGF1	-0.2	714	0.0017	0.068	1	0.870551	1.1487	0.148698
4712-28	Apolipoprotein D	P05090	APOD	0.09	251	0.0017	0.068	1	1.06437	0.939523	-0.0604773
8368-102	Tumor necrosis factor receptor superfamily member 1B	P20333	TNFRSF1B	-0.23	709	0.0017	0.068	1	0.852635	1.17283	0.172835
8811-24	BMP and activin membrane-bound inhibitor homolog:Extracellular domain	Q13145	BAMBI	-0.096	713.5	0.0017	0.068	1	0.935623	1.06881	0.068806
10852-114	Heterogeneous nuclear ribonucleoprotein D-like	O14979	HNRNPDL	1.2	256	0.0022	0.069	1	2.2974	0.435275	-0.564725
11116-16	Uncharacterized protein C11orf87	Q6NUJ2	C11orf87	-0.29	703	0.0023	0.069	1	0.817902	1.22264	0.22264
11145-72	UPF0606 protein KIAA1549L	Q6ZVL6	KIAA1549L	-0.08	710.5	0.002	0.069	1	0.946058	1.05702	0.057018
11215-6	Cadherin-15:Cytoplasmic domain	P55291	CDH15	-0.63	703	0.0023	0.069	1	0.646176	1.54756	0.547565
11370-20	72 kDa inositol polyphosphate 5-phosphatase	Q9NRR6	INPP5E	-0.16	703	0.0023	0.069	1	0.895025	1.11729	0.117287
12701-1	Eukaryotic translation initiation factor 1b	O60739	EIF1B	0.79	254	0.002	0.069	1	1.72907	0.578344	-0.421656
13101-60	Sclerostin	Q9BQB4	SOST	-0.14	707	0.0023	0.069	1	0.907519	1.10191	0.101905
13632-10	Zyxin	Q15942	ZYX	0.44	255	0.0021	0.069	1	1.3566	0.737135	-0.262865
13660-76	Angiopoietin-2	O15123	ANGPT2	-0.37	703	0.0023	0.069	1	0.773782	1.29235	0.292353
14747-9	Cytokine receptor-like factor 1	O75462	CRLF1	-0.19	706	0.002	0.069	1	0.876606	1.14076	0.140764
15361-37	Ankyrin repeat domain-containing protein 1	Q15327	ANKRD1	-0.13	706	0.002	0.069	1	0.913831	1.09429	0.0942937
17364-8	U2 small nuclear ribonucleoprotein B''	P08579	SNRPB2	1.5	255	0.0021	0.069	1	2.82843	0.353553	-0.646447
18348-89	Heterogeneous nuclear ribonucleoprotein D0	Q14103	HNRNPD	1.2	252	0.0018	0.069	1	2.2974	0.435275	-0.564725
19148-58	Mitochondrial import inner membrane translocase subunit Tim8 A	O60220	TIMM8A	1.6	249	0.0019	0.069	1	3.03143	0.329877	-0.670123
20197-14	Visinin-like protein 1	P62760	VSNL1	-0.14	710.5	0.002	0.069	1	0.907519	1.10191	0.101905
20401-19	Protein BUD31 homolog	P41223	BUD31	0.26	255	0.0021	0.069	1	1.19748	0.835088	-0.164912
21110-5	Ubiquitin-conjugating enzyme E2 Z	Q9H832	UBE2Z	0.72	253	0.0019	0.069	1	1.64718	0.607097	-0.392903
21210-33	DNA polymerase beta	P06746	POLB	0.78	252	0.0018	0.069	1	1.71713	0.582367	-0.417633
21244-57	Nucleophosmin	P06748	NPM1	0.38	257	0.0023	0.069	1	1.30134	0.768438	-0.231562
21690-31	Leucine-rich repeat-containing protein 4	Q9HBW1	LRRC4	-0.39	703	0.0023	0.069	1	0.76313	1.31039	0.310393
21739-7	Bifunctional UDP-N-acetylglucosamine 2-epimerase/N-acetylmannosamine kinase	Q9Y223	GNE	0.15	253	0.0019	0.069	1	1.10957	0.90125	-0.0987495
21823-5	Protein phosphatase 1G	O15355	PPM1G	0.17	254	0.002	0.069	1	1.12506	0.888843	-0.111157
22095-29	Chromobox protein homolog 2	Q14781	CBX2	-0.21	710	0.002	0.069	1	0.864537	1.15669	0.156688
22374-56	Hairy/enhancer-of-split related with YRPW motif protein 1	Q9Y5J3	HEY1	-0.21	712.5	0.0018	0.069	1	0.864537	1.15669	0.156688
22499-15	Mediator of RNA polymerase II transcription subunit 28	Q9H204	MED28	0.076	253	0.0019	0.069	1	1.05409	0.948684	-0.0513157
23038-63	Netrin receptor UNC5B	Q8IZJ1	UNC5B	-0.43	706	0.002	0.069	1	0.742262	1.34723	0.347234
23340-37	Methylthioribose-1-phosphate isomerase	Q9BV20	MRI1	0.48	255	0.0021	0.069	1	1.39474	0.716978	-0.283022
23426-1	Variable charge X-linked protein 1	Q9H320	VCX	-0.41	705	0.0021	0.069	1	0.752623	1.32869	0.328686
24474-12	Tetratricopeptide repeat protein 9A	Q92623	TTC9	0.97	254	0.002	0.069	1	1.95884	0.510506	-0.489494
24684-7	GTPase IMAP family member 4	Q9NUV9	GIMAP4	0.55	257	0.0023	0.069	1	1.46409	0.68302	-0.31698
24706-73	Craniofacial development protein 1	Q9UEE9	CFDP1	0.19	247	0.0018	0.069	1	1.14076	0.876606	-0.123394
2633-52	Interleukin-13 receptor subunit alpha-1	P78552	IL13RA1	-0.36	704	0.0022	0.069	1	0.779165	1.28343	0.283426
2789-26	Matrilysin	P09237	MMP7	-0.52	705	0.0021	0.069	1	0.697372	1.43396	0.433955
2944-66	Neuroblastoma suppressor of tumorigenicity 1	P41271	NBL1	-0.21	703	0.0023	0.069	1	0.864537	1.15669	0.156688
2997-8	Junctional adhesion molecule B	P57087	JAM2	0.18	257	0.0023	0.069	1	1.13288	0.882703	-0.117297
3074-6	Lipopolysaccharide-binding protein	P18428	LBP	-1.5	706	0.002	0.069	1	0.353553	2.82843	1.82843
3177-49	Carbonic anhydrase 4	P22748	CA4	0.23	249.5	0.002	0.069	1	1.17283	0.852635	-0.147365
3199-54	Kallikrein-12	Q9UKR0	KLK12	0.4	255	0.0021	0.069	1	1.31951	0.757858	-0.242142
3422-4	Cyclin-dependent kinase 1:G2/mitotic-specific cyclin-B1 complex	P06493|P14635	CDK1|CCNB1	0.12	257	0.0023	0.069	1	1.08673	0.920188	-0.0798123
4238-4	Protein lin-7 homolog B	Q9HAP6	LIN7B	0.12	250	0.002	0.069	1	1.08673	0.920188	-0.0798123
4889-82	Protein Wnt-7a	O00755	WNT7A	-0.17	712.5	0.0018	0.069	1	0.888843	1.12506	0.125058
5091-28	Leukocyte immunoglobulin-like receptor subfamily B member 2	Q8N423	LILRB2	-0.25	704	0.0022	0.069	1	0.840896	1.18921	0.189207
5596-75	T-cell surface glycoprotein CD5:Extracellular domain	P06127	CD5	-0.31	708	0.0018	0.069	1	0.806642	1.23971	0.239708
5708-1	Liver-expressed antimicrobial peptide 2	Q969E1	LEAP2	-0.64	704	0.0022	0.069	1	0.641713	1.55833	0.558329
6172-7	PolyUbiquitin K63-linked	P0CG48	UBC	0.41	257	0.0023	0.069	1	1.32869	0.752623	-0.247377
6232-54	T-lymphocyte activation antigen CD86	P42081	CD86	-0.17	703	0.0023	0.069	1	0.888843	1.12506	0.125058
6612-90	BRICHOS domain-containing protein 5	Q6PL45	BRICD5	0.35	255	0.0021	0.069	1	1.27456	0.784584	-0.215416
6909-40	Alpha-1,6-mannosyl-glycoprotein 2-beta-N-acetylglucosaminyltransferase	Q10469	MGAT2	-0.46	708	0.0018	0.069	1	0.726986	1.37554	0.375542
6931-10	Cancer/testis antigen 1	P78358	CTAG1A	-0.58	705	0.0021	0.069	1	0.668964	1.49485	0.494849
7049-2	Disintegrin and metalloproteinase domain-containing protein 23	O75077	ADAM23	-0.45	705	0.0021	0.069	1	0.732043	1.36604	0.36604
7060-2	ERO1-like protein alpha	Q96HE7	ERO1A	0.15	253	0.0023	0.069	1	1.10957	0.90125	-0.0987495
7779-86	Carbohydrate sulfotransferase 11	Q9NPF2	CHST11	-0.28	705	0.0021	0.069	1	0.823591	1.21419	0.214195
7945-10	Semaphorin-6A	Q9H2E6	SEMA6A	-0.35	704	0.0022	0.069	1	0.784584	1.27456	0.274561
7968-15	Cytotoxic and regulatory T-cell molecule	O95727	CRTAM	-0.23	705	0.0021	0.069	1	0.852635	1.17283	0.172835
8006-12	DnaJ homolog subfamily B member 12	Q9NXW2	DNAJB12	-0.29	711.5	0.0019	0.069	1	0.817902	1.22264	0.22264
8474-6	Inactive tyrosine-protein kinase transmembrane receptor ROR1	Q01973	ROR1	-0.36	704	0.0022	0.069	1	0.779165	1.28343	0.283426
8481-44	Malic dehydrogenase_THETH	P10584	mdh	0.13	249.5	0.002	0.069	1	1.09429	0.913831	-0.0861685
8921-139	Polyadenylate-binding protein 2	Q86U42	PABPN1	0.76	251	0.0021	0.069	1	1.69349	0.590496	-0.409504
9525-1	Inactive tyrosine-protein kinase 7	Q13308	PTK7	-0.2	707.5	0.0022	0.069	1	0.870551	1.1487	0.148698
9761-89	L-lactate dehydrogenase A chain	P00338	LDHA	0.71	255	0.0021	0.069	1	1.6358	0.61132	-0.38868
9841-197	Multifunctional protein ADE2	P22234	PAICS	0.57	257	0.0023	0.069	1	1.48452	0.673617	-0.326383
9925-56	Scavenger receptor class F member 2:Cytoplasmic domain	Q96GP6	SCARF2	0.15	254	0.002	0.069	1	1.10957	0.90125	-0.0987495
13011-20	40S ribosomal protein S10	P46783	RPS10	0.36	254	0.0024	0.07	1	1.28343	0.779165	-0.220835
13510-7	Sarcoplasmic/endoplasmic reticulum calcium ATPase 3	Q93084	ATP2A3	-0.17	702	0.0024	0.07	1	0.888843	1.12506	0.125058
16323-8	Neurexin-3	Q9Y4C0	NRXN3	-0.32	702	0.0024	0.07	1	0.80107	1.24833	0.248331
24465-28	synovial sarcoma, X breakpoint 4	O60224	SSX4	-0.11	702	0.0024	0.07	1	0.926588	1.07923	0.0792282
25219-17	V-type proton ATPase subunit F	Q16864	ATP6V1F	0.67	258	0.0024	0.07	1	1.59107	0.628507	-0.371493
3366-51	Extracellular matrix protein 1	Q16610	ECM1	-0.18	702	0.0024	0.07	1	0.882703	1.13288	0.132884
7854-38	Natural cytotoxicity triggering receptor 3 ligand 1	Q68D85	NCR3LG1	-0.16	706	0.0024	0.07	1	0.895025	1.11729	0.117287
7921-65	Four-jointed box protein 1	Q86VR8	FJX1	-0.46	702	0.0024	0.07	1	0.726986	1.37554	0.375542
9758-17	40S ribosomal protein S4, X isoform	P62701	RPS4X	1.4	258	0.0024	0.07	1	2.63902	0.378929	-0.621071
10713-151	CMRF35-like molecule 7	A8K4G0	CD300LB	-0.2	701	0.0025	0.071	1	0.870551	1.1487	0.148698
10714-7	Angiotensin-converting enzyme	P12821	ACE	-0.21	703.5	0.0027	0.071	1	0.864537	1.15669	0.156688
13972-4	17-beta-hydroxysteroid dehydrogenase 14	Q9BPX1	HSD17B14	-0.11	704.5	0.0026	0.071	1	0.926588	1.07923	0.0792282
14143-8	Histone H2B type 2-E	Q16778	H2BC21	2	260	0.0026	0.071	1	4	0.25	-0.75
15331-47	Histone-binding protein RBBP4	Q09028	RBBP4	0.48	259	0.0025	0.071	1	1.39474	0.716978	-0.283022
15394-79	Netrin receptor UNC5B	Q8IZJ1	UNC5B	-0.46	701	0.0025	0.071	1	0.726986	1.37554	0.375542
15483-377	Agrin	O00468	AGRN	-0.3	703	0.0027	0.071	1	0.812252	1.23114	0.231144
17319-1	Selenoprotein H	Q8IZQ5	SELENOH	0.38	257	0.0027	0.071	1	1.30134	0.768438	-0.231562
17474-106	YEATS domain-containing protein 4	O95619	YEATS4	0.078	259	0.0025	0.071	1	1.05555	0.94737	-0.0526299
20935-4	Phosducin-like protein 3	Q9H2J4	PDCL3	0.41	261	0.0028	0.071	1	1.32869	0.752623	-0.247377
21330-13	Tyrosyl-tRNA synthetase, mitochondrial	Q9Y2Z4	YARS2	-0.21	700	0.0026	0.071	1	0.864537	1.15669	0.156688
21827-7	Rho-related GTP-binding protein RhoQ	P17081	RHOQ	0.54	256	0.0026	0.071	1	1.45397	0.687771	-0.312229
21945-4	Protein Wnt-5b	Q9H1J7	WNT5B	-0.57	700	0.0026	0.071	1	0.673617	1.48452	0.484524
2333-72	Transforming growth factor beta-1	P01137	TGFB1	0.36	259	0.0025	0.071	1	1.28343	0.779165	-0.220835
23394-125	Growth arrest-specific protein 2	O43903	GAS2	-0.52	700	0.0026	0.071	1	0.697372	1.43396	0.433955
24891-54	Epidermal growth factor receptor kinase substrate 8-like protein 2	Q9H6S3	EPS8L2	-0.33	703	0.0027	0.071	1	0.795536	1.25701	0.257013
24956-1	N6-adenosine-methyltransferase 70 kDa subunit	Q86U44	METTL3	0.59	260	0.0026	0.071	1	1.50525	0.664343	-0.335657
25033-194	Transitional endoplasmic reticulum ATPase	P55072	VCP	1.2	261	0.0028	0.071	1	2.2974	0.435275	-0.564725
25451-39	Transcriptional coactivator YAP1	P46937	YAP1	1.1	261	0.0028	0.071	1	2.14355	0.466516	-0.533484
3202-28	Kremen protein 2	Q8NCW0	KREMEN2	0.42	259	0.0025	0.071	1	1.33793	0.747425	-0.252575
3359-11	Cyclin-dependent kinase 8:Cyclin-C complex	P49336|P24863	CDK8|CCNC	0.12	260	0.0026	0.071	1	1.08673	0.920188	-0.0798123
4232-19	Insulin-like growth factor 1 receptor	P08069	IGF1R	-0.35	701	0.0025	0.071	1	0.784584	1.27456	0.274561
4249-64	Nucleoside diphosphate kinase B	P22392	NME2	0.76	261	0.0028	0.071	1	1.69349	0.590496	-0.409504
4476-22	Tyrosine-protein kinase ZAP-70	P43403	ZAP70	0.21	260	0.0026	0.071	1	1.15669	0.864537	-0.135463
4666-195	No protein			0.21	254.5	0.0025	0.071	1	1.15669	0.864537	-0.135463
4666-214	No protein			0.25	257	0.0027	0.071	1	1.18921	0.840896	-0.159104
4834-61	Ephrin type-A receptor 2	P29317	EPHA2	-0.33	700	0.0026	0.071	1	0.795536	1.25701	0.257013
5437-63	Fatty acid-binding protein, heart	P05413	FABP3	-0.93	699	0.0028	0.071	1	0.524858	1.90528	0.905276
6321-65	Protocadherin gamma-A10	Q9Y5H3	PCDHGA10	-0.25	699	0.0028	0.071	1	0.840896	1.18921	0.189207
8810-26	Hepatocyte cell adhesion molecule	Q14CZ8	HEPACAM	-0.12	704.5	0.0026	0.071	1	0.920188	1.08673	0.0867349
8947-268	Fc_MOUSE	Q99LC4		-0.15	704.5	0.0026	0.071	1	0.90125	1.10957	0.109569
9064-12	RING finger protein 215:Cytoplasmic domain	Q9Y6U7	RNF215	0.14	256.5	0.0027	0.071	1	1.10191	0.907519	-0.0924808
9216-100	Plexin-B2	O15031	PLXNB2	-0.26	699	0.0028	0.071	1	0.835088	1.19748	0.197479
9451-20	Uromodulin	P07911	UMOD	-0.33	700	0.0026	0.071	1	0.795536	1.25701	0.257013
9595-11	Beta-1,4-galactosyltransferase 2	O60909	B4GALT2	-0.5	699	0.0028	0.071	1	0.707107	1.41421	0.414214
9764-79	Heterogeneous nuclear ribonucleoprotein F	P52597	HNRNPF	1	261	0.0028	0.071	1	2	0.5	-0.5
10699-52	Prolow-density lipoprotein receptor-related protein 1	Q07954	LRP1	-0.2	698	0.0029	0.072	1	0.870551	1.1487	0.148698
12387-7	PDZ and LIM domain protein 4	P50479	PDLIM4	-0.25	698	0.0029	0.072	1	0.840896	1.18921	0.189207
13744-37	Interleukin-3 receptor subunit alpha	P26951	IL3RA	-0.58	698	0.0029	0.072	1	0.668964	1.49485	0.494849
22385-2	PWWP domain-containing protein MUM1	Q2TAK8	PWWP3A	0.46	262	0.0029	0.072	1	1.37554	0.726986	-0.273014
2794-60	Superoxide dismutase [Cu-Zn]	P00441	SOD1	0.81	262	0.0029	0.072	1	1.75321	0.570382	-0.429618
6375-75	Xyloside xylosyltransferase 1	Q8NBI6	XXYLT1	-0.52	698	0.0029	0.072	1	0.697372	1.43396	0.433955
9250-87	Neutrophil defensin 1	P59665	DEFA1	-0.65	698	0.0029	0.072	1	0.63728	1.56917	0.569168
10022-207	DNA polymerase eta	Q9Y253	POLH	-0.21	697	0.003	0.073	1	0.864537	1.15669	0.156688
10753-31	Disintegrin and metalloproteinase domain-containing protein 7	Q9H2U9	ADAM7	-0.43	701.5	0.0029	0.073	1	0.742262	1.34723	0.347234
11300-32	Sortilin	Q99523	SORT1	-0.096	697	0.003	0.073	1	0.935623	1.06881	0.068806
12537-88	Transcriptional activator protein Pur-alpha	Q00577	PURA	0.3	264	0.0032	0.073	1	1.23114	0.812252	-0.187748
12856-14	Transmembrane protein 237	Q96Q45	TMEM237	-0.074	696	0.0032	0.073	1	0.95	1.05263	0.0526312
13119-26	Protein Z-dependent protease inhibitor	Q9UK55	SERPINA10	-0.36	696	0.0032	0.073	1	0.779165	1.28343	0.283426
13124-20	Immunoglobulin superfamily containing leucine-rich repeat protein 2	Q6UXK2	ISLR2	-0.46	697	0.003	0.073	1	0.726986	1.37554	0.375542
13545-97	Probable RNA-binding protein EIF1AD	Q8N9N8	EIF1AD	0.27	264	0.0032	0.073	1	1.20581	0.82932	-0.17068
18817-50	Chromobox protein homolog 1	P83916	CBX1	0.8	259	0.003	0.073	1	1.7411	0.574349	-0.425651
19213-1	Serine protease inhibitor Kazal-type 4	O60575	SPINK4	-0.12	700	0.0031	0.073	1	0.920188	1.08673	0.0867349
19291-2	Calsequestrin-2	O14958	CASQ2	-0.11	700	0.0031	0.073	1	0.926588	1.07923	0.0792282
19545-145	Oxidized Protein deglycase DJ-1	Q99497	PARK7	0.24	263	0.003	0.073	1	1.18099	0.846745	-0.153255
20231-23	Uridine phosphorylase 2	O95045	UPP2	-0.17	700	0.0031	0.073	1	0.888843	1.12506	0.125058
21440-9	ADAM 8	P78325	ADAM8	-0.14	700	0.0031	0.073	1	0.907519	1.10191	0.101905
21651-9	Thioredoxin-like protein 4A	P83876	TXNL4A	-0.58	696	0.0032	0.073	1	0.668964	1.49485	0.494849
21955-36	Large proline-rich protein BAT3	P46379	BAG6	0.51	264	0.0032	0.073	1	1.42405	0.702222	-0.297778
23246-67	Biogenesis of lysosome-related organelles complex 1 subunit 1	P78537	BLOC1S1	1.6	263	0.003	0.073	1	3.03143	0.329877	-0.670123
23352-9	Dysbindin	Q96EV8	DTNBP1	-0.11	700	0.0031	0.073	1	0.926588	1.07923	0.0792282
24910-18	Non-POU domain-containing octamer-binding protein	Q15233	NONO	0.74	260	0.0031	0.073	1	1.67018	0.598739	-0.401261
24926-9	Far upstream element-binding protein 2	Q92945	KHSRP	0.32	264	0.0032	0.073	1	1.24833	0.80107	-0.19893
3412-7	Apoptosis regulator Bcl-2	P10415	BCL2	0.49	263	0.003	0.073	1	1.40444	0.712025	-0.287975
4246-40	Neural cell adhesion molecule L1	P32004	L1CAM	-0.32	696	0.0032	0.073	1	0.80107	1.24833	0.248331
5463-22	Growth arrest-specific protein 1	P54826	GAS1	-0.39	697	0.003	0.073	1	0.76313	1.31039	0.310393
6904-14	Leucine-rich repeat transmembrane neuronal protein 2	O43300	LRRTM2	-0.25	701	0.003	0.073	1	0.840896	1.18921	0.189207
7208-60	Alpha-1,3-mannosyl-glycoprotein 4-beta-N-acetylglucosaminyltransferase C	Q9UBM8	MGAT4C	-0.22	697	0.003	0.073	1	0.858565	1.16473	0.164734
7244-16	IGF-like family receptor 1	Q9H665	IGFLR1	-0.23	697	0.003	0.073	1	0.852635	1.17283	0.172835
12633-3	Tyrosine-protein phosphatase non-receptor type 9	P43378	PTPN9	-0.14	698.5	0.0033	0.074	1	0.907519	1.10191	0.101905
15433-4	Proto-oncogene tyrosine-protein kinase Src	P12931	SRC	1.2	265	0.0033	0.074	1	2.2974	0.435275	-0.564725
16535-61	Green fluorescent protein_AEQVI	P42212	GFP	-0.16	695	0.0033	0.074	1	0.895025	1.11729	0.117287
16828-8	Collagen alpha-1(VI) chain	P12109	COL6A1	-0.35	695	0.0033	0.074	1	0.784584	1.27456	0.274561
18224-11	Charged multivesicular body protein 1a	Q9HD42	CHMP1A	0.81	265	0.0033	0.074	1	1.75321	0.570382	-0.429618
22970-8	PDZ domain-containing protein GIPC1	O14908	GIPC1	0.66	265	0.0033	0.074	1	1.58008	0.632878	-0.367122
25108-6	Arginyl-tRNA--protein transferase 1	O95260	ATE1	0.59	265	0.0033	0.074	1	1.50525	0.664343	-0.335657
25279-44	Nuclear valosin-containing protein-like	O15381	NVL	-0.25	698.5	0.0033	0.074	1	0.840896	1.18921	0.189207
2602-2	Angiopoietin-2	O15123	ANGPT2	-0.34	695	0.0033	0.074	1	0.790041	1.26576	0.265757
3593-72	Caspase-3	P42574	CASP3	0.88	265	0.0033	0.074	1	1.84038	0.543367	-0.456633
4568-17	SLIT and NTRK-like protein 5	O94991	SLITRK5	-0.4	695	0.0033	0.074	1	0.757858	1.31951	0.319508
5028-59	Scavenger receptor cysteine-rich type 1 protein M130	Q86VB7	CD163	-0.36	695	0.0033	0.074	1	0.779165	1.28343	0.283426
7776-20	Netrin receptor UNC5B	Q8IZJ1	UNC5B	-0.39	695	0.0033	0.074	1	0.76313	1.31039	0.310393
8956-96	Scavenger receptor class F member 2:Extracellular domain	Q96GP6	SCARF2	-0.16	699	0.0033	0.074	1	0.895025	1.11729	0.117287
