# Supplementary material for: Blood diagnostic biomarkers for neurologic manifestations of long COVID
Source: Brain Behav Immun Health. 2025 Sep 25;49:101110. doi: 10.1016/j.bbih.2025.101110 (PMC12554056; doi:10.1016/j.bbih.2025.101110)
Supplement: Multimedia component 2 [file mmc2.xlsx]

## Sheet: T-Test NPASC vs HC
Sequence ID	Protein Name	UniProt ID	Gene Symbol	Fold.Change	t.statistic	p.value	FDR	Bonferroni	Antilog	1/antilog	% Change NP vs HC
13514-121	Ras-related protein Rab-35	Q15286	RAB35	0.3	-6.89	1.1e-08	3.6e-05	8.6e-05	1.23114	0.812252	0.187748
22080-22	BTB/POZ domain-containing adapter for CUL3-mediated RhoA degradation protein 1	Q8WZ19	KCTD13	0.52	-6.76	1.4e-08	3.6e-05	0.00011	1.43396	0.697372	-0.302628
23694-3	Asparagine synthetase	P08243	ASNS	0.28	-6.96	4.7e-09	3.6e-05	3.6e-05	1.21419	0.823591	-0.176409
16293-1	Somatoliberin	P01286	GHRH	-0.42	6.16	4.6e-08	8.8e-05	0.00035	0.747425	1.33793	0.337928
10837-131	Fc_MOUSE	Q99LC4		0.19	-6.16	6.6e-08	0.0001	0.0005	1.14076	0.876606	-0.123394
11081-1	Glycerol-3-phosphate dehydrogenase [NAD(+)], cytoplasmic	P21695	GPD1	-1.1	5.93	1.2e-07	0.00016	0.00094	0.466516	2.14355	1.14355
3181-50	Cathepsin S	P25774	CTSS	-0.53	5.77	3.2e-07	0.00026	0.0024	0.692555	1.44393	0.443929
5635-66	Triggering receptor expressed on myeloid cells 2	Q9NZC2	TREM2	-0.54	5.76	2.9e-07	0.00026	0.0022	0.687771	1.45397	0.453973
7244-16	IGF-like family receptor 1	Q9H665	IGFLR1	-0.68	5.77	3.1e-07	0.00026	0.0024	0.624165	1.60214	0.60214
7251-64	Complement C1q tumor necrosis factor-related protein 3	Q9BXJ4	C1QTNF3	-0.41	5.69	3.5e-07	0.00026	0.0026	0.752623	1.32869	0.328686
16818-200	CUB domain-containing protein 1	Q9H5V8	CDCP1	-0.43	5.54	5.8e-07	0.0004	0.0044	0.742262	1.34723	0.347234
7211-2	Ribonuclease pancreatic	P07998	RNASE1	-0.76	5.54	8.5e-07	0.00053	0.0064	0.590496	1.69349	0.693491
11187-11	C-type lectin domain family 12 member A	Q5QGZ9	CLEC12A	-1.2	5.35	1.1e-06	0.00055	0.0081	0.435275	2.2974	1.2974
15386-7	Fatty acid-binding protein, adipocyte	P15090	FABP4	-1	5.51	1.1e-06	0.00055	0.0082	0.5	2	1
7779-86	Carbohydrate sulfotransferase 11	Q9NPF2	CHST11	-0.4	5.62	1.1e-06	0.00055	0.0081	0.757858	1.31951	0.319508
8306-54	Transmembrane gamma-carboxyglutamic acid protein 1:Cytoplasmic domain	O14668	PRRG1	0.34	-5.5	1.4e-06	0.00064	0.011	1.26576	0.790041	-0.209959
9216-100	Plexin-B2	O15031	PLXNB2	-0.39	5.53	1.4e-06	0.00064	0.011	0.76313	1.31039	0.310393
15533-97	Macrophage scavenger receptor types I and II:Extracellular domain	P21757	MSR1	-0.6	5.43	1.7e-06	0.00068	0.013	0.659754	1.51572	0.515717
9294-45	Microfibrillar-associated protein 2	P55001	MFAP2	-0.46	5.37	1.6e-06	0.00068	0.012	0.726986	1.37554	0.375542
19545-145	Oxidized Protein deglycase DJ-1	Q99497	PARK7	0.22	-5.34	1.8e-06	0.00069	0.014	1.16473	0.858565	-0.141435
13707-27	SPARC-like protein 1	Q14515	SPARCL1	-1.1	5.12	2.6e-06	0.00091	0.02	0.466516	2.14355	1.14355
14042-11	Secreted frizzled-related protein 1	Q8N474	SFRP1	-0.55	5.17	2.5e-06	0.00091	0.019	0.68302	1.46409	0.464086
25272-17	Cadherin-23	Q9H251	CDH23	0.27	-5.17	4.1e-06	0.0013	0.031	1.20581	0.82932	-0.17068
3052-8	Tumor necrosis factor ligand superfamily member 6, soluble form	P48023	FASLG	-0.55	5.01	4e-06	0.0013	0.03	0.68302	1.46409	0.464086
13453-2	39S ribosomal protein L33, mitochondrial	O75394	MRPL33	-1.8	4.97	4.8e-06	0.0014	0.036	0.287175	3.4822	2.4822
8368-102	Tumor necrosis factor receptor superfamily member 1B	P20333	TNFRSF1B	-0.41	5.19	4.5e-06	0.0014	0.034	0.752623	1.32869	0.328686
21141-9	Protein FAM84B	Q96KN1	LRATD2	-0.52	4.95	5.8e-06	0.0016	0.044	0.697372	1.43396	0.433955
23923-26	Protein phosphatase 1F	P49593	PPM1F	1.3	-4.9	5.9e-06	0.0016	0.045	2.46229	0.406126	-0.593874
24682-35	Cytochrome b reductase 1	Q53TN4	CYBRD1	0.7	-5.19	6.5e-06	0.0016	0.049	1.6245	0.615572	-0.384428
7935-26	Glycosyltransferase-like protein LARGE1	O95461	LARGE1	-0.62	5.25	6.5e-06	0.0016	0.049	0.650671	1.53688	0.536875
12726-3	Regulatory factor X-associated protein	O00287	RFXAP	0.29	-4.94	7.3e-06	0.0017	0.056	1.22264	0.817902	-0.182098
7921-65	Four-jointed box protein 1	Q86VR8	FJX1	-0.7	5.03	7.1e-06	0.0017	0.054	0.615572	1.6245	0.624505
20211-75	Guanylate-binding protein 5	Q96PP8	GBP5	0.16	-5.05	8e-06	0.0018	0.061	1.11729	0.895025	-0.104975
21539-139	Synaptotagmin-6	Q5T7P8	SYT6	-0.54	5.12	8.1e-06	0.0018	0.062	0.687771	1.45397	0.453973
5631-83	Promotilin	P12872	MLN	-1.2	4.87	9.7e-06	0.002	0.074	0.435275	2.2974	1.2974
7693-13	Tumor necrosis factor receptor superfamily member 10B	O14763	TNFRSF10B	-0.15	4.83	9.2e-06	0.002	0.07	0.90125	1.10957	0.109569
10938-13	Lymphocyte function-associated antigen 3	P19256	CD58	-0.23	4.74	1.1e-05	0.0021	0.083	0.852635	1.17283	0.172835
11548-84	M-phase inducer phosphatase 1	P30304	CDC25A	-1.9	4.76	1e-05	0.0021	0.077	0.267943	3.73213	2.73213
12576-21	Melanoma-associated antigen 3	P43357	MAGEA3	-0.23	4.74	1.1e-05	0.0021	0.085	0.852635	1.17283	0.172835
22549-73	RIP	Q13546	RIPK1	0.22	-4.89	1e-05	0.0021	0.079	1.16473	0.858565	-0.141435
19251-56	Serglycin	P10124	SRGN	-0.7	4.71	1.2e-05	0.0022	0.094	0.615572	1.6245	0.624505
9244-27	Palmitoyl-protein thioesterase 1	P50897	PPT1	0.27	-4.71	1.2e-05	0.0022	0.094	1.20581	0.82932	-0.17068
22057-9	Aldehyde dehydrogenase X, mitochondrial	P30837	ALDH1B1	0.21	-4.84	1.3e-05	0.0023	0.1	1.15669	0.864537	-0.135463
2654-19	Tumor necrosis factor receptor superfamily member 1A	P19438	TNFRSF1A	-0.49	4.88	1.3e-05	0.0023	0.098	0.712025	1.40444	0.404445
4482-66	Complement C5b-C6 complex	P01031|P13671	C5|C6	-0.48	4.69	1.5e-05	0.0025	0.11	0.716978	1.39474	0.394744
13547-5	5-hydroxytryptamine receptor 7	P34969	HTR7	-1.1	4.64	1.6e-05	0.0026	0.12	0.466516	2.14355	1.14355
3581-53	Alpha-2-HS-glycoprotein	P02765	AHSG	0.25	-4.84	1.6e-05	0.0026	0.12	1.18921	0.840896	-0.159104
17456-53	Golgi membrane protein 1	Q8NBJ4	GOLM1	-0.4	4.7	1.7e-05	0.0027	0.13	0.757858	1.31951	0.319508
11117-2	Spermatogenesis-associated protein 20	Q8TB22	SPATA20	-0.25	4.61	1.9e-05	0.0028	0.14	0.840896	1.18921	0.189207
16300-4	Triggering receptor expressed on myeloid cells 2	Q9NZC2	TREM2	-0.78	4.62	1.9e-05	0.0028	0.14	0.582367	1.71713	0.717131
17819-30	Acylpyruvase FAHD1, mitochondrial	Q6P587	FAHD1	0.96	-4.81	1.9e-05	0.0028	0.14	1.94531	0.514057	-0.485943
20591-48	Gliomedin	Q6ZMI3	GLDN	-0.39	4.69	1.8e-05	0.0028	0.13	0.76313	1.31039	0.310393
23602-35	N-acyl-phosphatidylethanolamine-hydrolyzing phospholipase D	Q6IQ20	NAPEPLD	-0.61	4.58	2e-05	0.0029	0.15	0.655197	1.52626	0.526259
12341-8	Dual specificity protein phosphatase 6	Q16828	DUSP6	-0.31	4.55	2.2e-05	0.0031	0.16	0.806642	1.23971	0.239708
10562-42	Neuropilin and tolloid-like protein 2	Q8NC67	NETO2	-0.38	4.5	2.6e-05	0.0036	0.2	0.768438	1.30134	0.301342
13042-7	Potassium voltage-gated channel subfamily A member 10	Q16322	KCNA10	-0.19	4.49	2.7e-05	0.0036	0.21	0.876606	1.14076	0.140764
3837-6	Tyrosine-protein kinase ZAP-70	P43403	ZAP70	0.19	-4.91	2.7e-05	0.0036	0.2	1.14076	0.876606	-0.123394
10666-7	N-acetylglucosamine-1-phosphotransferase subunit gamma	Q9UJJ9	GNPTG	-0.16	4.55	3.1e-05	0.004	0.23	0.895025	1.11729	0.117287
19767-20	G1/S-specific cyclin-E1	P24864	CCNE1	0.3	-4.5	3.1e-05	0.004	0.24	1.23114	0.812252	-0.187748
4712-28	Apolipoprotein D	P05090	APOD	0.32	-4.69	3e-05	0.004	0.23	1.24833	0.80107	-0.19893
20106-80	Scavenger mRNA-decapping enzyme DcpS	Q96C86	DCPS	-0.22	4.47	3.5e-05	0.0041	0.26	0.858565	1.16473	0.164734
21588-4	BTB/POZ domain-containing protein KCTD4	Q8WVF5	KCTD4	-0.17	4.45	3.4e-05	0.0041	0.26	0.888843	1.12506	0.125058
21823-5	Protein phosphatase 1G	O15355	PPM1G	0.25	-4.57	3.4e-05	0.0041	0.26	1.18921	0.840896	-0.159104
3344-60	Antithrombin-III	P01008	SERPINC1	0.32	-4.49	3.3e-05	0.0041	0.25	1.24833	0.80107	-0.19893
22587-37	Ephrin type-A receptor 6	Q9UF33	EPHA6	-0.66	4.64	3.6e-05	0.0042	0.28	0.632878	1.58008	0.580083
9834-62	Alcohol dehydrogenase 1B	P00325	ADH1B	-0.34	4.41	3.7e-05	0.0042	0.28	0.790041	1.26576	0.265757
3849-56	Green fluorescent protein_AEQVI	P42212	GFP	0.48	-4.54	3.8e-05	0.0043	0.29	1.39474	0.716978	-0.283022
18270-10	Transcription initiation factor TFIID subunit 10	Q12962	TAF10	0.16	-4.5	4e-05	0.0044	0.3	1.11729	0.895025	-0.104975
18392-19	Methionine adenosyltransferase 2 subunit beta	Q9NZL9	MAT2B	-0.29	4.49	4e-05	0.0044	0.3	0.817902	1.22264	0.22264
13083-18	Valine--tRNA ligase	P26640	VARS1	-0.3	4.39	4.2e-05	0.0045	0.32	0.812252	1.23114	0.231144
22392-5	SERTA domain-containing protein 3	Q9UJW9	SERTAD3	-0.34	4.4	4.2e-05	0.0045	0.32	0.790041	1.26576	0.265757
8790-6	Arylsulfatase A	P15289	ARSA	-0.29	4.39	4.2e-05	0.0045	0.32	0.817902	1.22264	0.22264
10047-12	Neutrophil cytosol factor 2	P19878	NCF2	-2.1	4.35	4.6e-05	0.0046	0.35	0.233258	4.28709	3.28709
15631-18	Pregnancy-specific beta-1-glycoprotein 1	P11464	PSG1	-0.24	4.4	4.5e-05	0.0046	0.34	0.846745	1.18099	0.180993
21796-43	Glutathione peroxidase 3	P22352	GPX3	0.26	-4.45	4.5e-05	0.0046	0.34	1.19748	0.835088	-0.164912
3070-1	Interleukin-2	P60568	IL2	-1.1	4.36	4.4e-05	0.0046	0.34	0.466516	2.14355	1.14355
3902-21	S-phase kinase-associated protein 1	P63208	SKP1	0.61	-4.46	4.6e-05	0.0046	0.35	1.52626	0.655197	-0.344803
8060-7	Pro-neuregulin-2, membrane-bound isoform	O14511	NRG2	-0.21	4.35	4.7e-05	0.0046	0.36	0.864537	1.15669	0.156688
10715-5	Fc_MOUSE	Q99LC4		0.35	-4.38	5e-05	0.0048	0.38	1.27456	0.784584	-0.215416
25117-17	PGM5	Q15124	PGM5	-0.3	4.36	5.5e-05	0.0051	0.42	0.812252	1.23114	0.231144
5410-53	Cadherin-15:Extracellular domain	P55291	CDH15	0.21	-4.5	5.5e-05	0.0051	0.42	1.15669	0.864537	-0.135463
5489-18	Stress-induced-phosphoprotein 1	P31948	STIP1	0.8	-4.46	5.4e-05	0.0051	0.41	1.7411	0.574349	-0.425651
10553-8	Torsin-1A-interacting protein 2	Q8NFQ8	TOR1AIP2	-0.45	4.28	5.9e-05	0.0053	0.45	0.732043	1.36604	0.36604
14108-15	Transforming growth factor beta-1	P01137	TGFB1	-0.34	4.3	6e-05	0.0053	0.45	0.790041	1.26576	0.265757
6626-81	Carbohydrate sulfotransferase 12	Q9NRB3	CHST12	-0.18	4.45	5.9e-05	0.0053	0.45	0.882703	1.13288	0.132884
16614-27	R-spondin-1	Q2MKA7	RSPO1	-0.34	4.31	6.1e-05	0.0054	0.46	0.790041	1.26576	0.265757
21535-5	Alanyl-tRNA editing protein Aarsd1	Q9BTE6	AARSD1	0.87	-4.58	6.4e-05	0.0055	0.49	1.82766	0.547147	-0.452853
24962-7	SH3 domain-containing kinase-binding protein 1	Q96B97	SH3KBP1	0.59	-4.35	6.4e-05	0.0055	0.49	1.50525	0.664343	-0.335657
25262-6	Centromere/kinetochore protein zw10 homolog	O43264	ZW10	0.68	-4.45	6.4e-05	0.0055	0.48	1.60214	0.624165	-0.375835
23372-112	Endoplasmic reticulum-Golgi intermediate compartment protein 1	Q969X5	ERGIC1	0.75	-4.39	7e-05	0.0058	0.53	1.68179	0.594604	-0.405396
7849-3	Glutaminyl-peptide cyclotransferase	Q16769	QPCT	-0.61	4.27	6.9e-05	0.0058	0.52	0.655197	1.52626	0.526259
16597-11	Glutaredoxin-related protein 5, mitochondrial	Q86SX6	GLRX5	-0.31	4.21	7.4e-05	0.006	0.56	0.806642	1.23971	0.239708
21391-17	Choriogonadotropin subunit beta 3	P0DN86	CGB3	-0.28	4.33	7.5e-05	0.006	0.57	0.823591	1.21419	0.214195
5762-35	Sperm-associated antigen 11B	Q08648	SPAG11B	-0.32	4.27	7.3e-05	0.006	0.55	0.80107	1.24833	0.248331
7799-3	Killer cell immunoglobulin-like receptor 2DL5A	Q8N109	KIR2DL5A	-0.17	4.24	7.5e-05	0.006	0.57	0.888843	1.12506	0.125058
23020-18	Regulator of G-protein signaling 4	P49798	RGS4	-0.37	4.26	8.2e-05	0.0063	0.62	0.773782	1.29235	0.292353
2748-3	Activin A	P08476	INHBA	-0.39	4.23	8e-05	0.0063	0.61	0.76313	1.31039	0.310393
3045-72	Pleiotrophin	P21246	PTN	-0.27	4.23	8.1e-05	0.0063	0.62	0.82932	1.20581	0.205808
8427-118	R-spondin-3	Q9BXY4	RSPO3	-0.33	4.2	8.3e-05	0.0063	0.63	0.795536	1.25701	0.257013
9756-6	Transgelin	Q01995	TAGLN	-0.48	4.27	8.2e-05	0.0063	0.62	0.716978	1.39474	0.394744
12873-11	Leukosialin	P16150	SPN	-0.22	4.18	8.9e-05	0.0065	0.68	0.858565	1.16473	0.164734
15416-54	Lysozyme g-like protein 2	Q86SG7	LYG2	-0.24	4.16	9e-05	0.0065	0.68	0.846745	1.18099	0.180993
6480-1	Soluble calcium-activated nucleotidase 1	Q8WVQ1	CANT1	-0.21	4.23	8.9e-05	0.0065	0.68	0.864537	1.15669	0.156688
7249-37	Bcl-2-like protein 10	Q9HD36	BCL2L10	0.26	-4.3	8.8e-05	0.0065	0.67	1.19748	0.835088	-0.164912
9255-5	Interleukin-17C	Q9P0M4	IL17C	-0.17	4.18	8.7e-05	0.0065	0.66	0.888843	1.12506	0.125058
5252-33	Dual 3',5'-cyclic-AMP and -GMP phosphodiesterase 11A	Q9HCR9	PDE11A	0.47	-4.17	9.3e-05	0.0066	0.7	1.38511	0.721965	-0.278035
7922-5	Adrenomedullin	P35318	ADM	-0.29	4.19	9.3e-05	0.0066	0.71	0.817902	1.22264	0.22264
10424-31	Neural proliferation differentiation and control protein 1	Q9NQX5	NPDC1	-0.51	4.26	0.00011	0.0067	0.8	0.702222	1.42405	0.42405
10743-13	SLIT and NTRK-like protein 1	Q96PX8	SLITRK1	-0.67	4.21	0.0001	0.0067	0.79	0.628507	1.59107	0.591073
10924-258	Neuferricin	Q8WUJ1	CYB5D2	-0.26	4.2	0.00011	0.0067	0.81	0.835088	1.19748	0.197479
12348-46	Serine--tRNA ligase, mitochondrial	Q9NP81	SARS2	0.33	-4.16	0.00011	0.0067	0.82	1.25701	0.795536	-0.204464
13468-5	Neuralized-like protein 4	Q96JN8	NEURL4	-0.29	4.13	0.0001	0.0067	0.78	0.817902	1.22264	0.22264
13681-173	Casein kinase II subunit alpha'	P19784	CSNK2A2	0.23	-4.29	0.0001	0.0067	0.77	1.17283	0.852635	-0.147365
13692-154	WNT1-inducible-signaling pathway protein 1	O95388	CCN4	-0.32	4.11	0.00011	0.0067	0.8	0.80107	1.24833	0.248331
16610-13	Low-density lipoprotein receptor-related protein 10	Q7Z4F1	LRP10	-0.4	4.32	9.9e-05	0.0067	0.75	0.757858	1.31951	0.319508
16913-8	Ribonuclease T2	O00584	RNASET2	-0.38	4.33	9.6e-05	0.0067	0.73	0.768438	1.30134	0.301342
17156-72	Serine/threonine-protein kinase DCLK1	O15075	DCLK1	-0.93	4.17	0.00011	0.0067	0.83	0.524858	1.90528	0.905276
20444-12	Tubulin polymerization-promoting protein family member 3	Q9BW30	TPPP3	-0.68	4.27	0.00011	0.0067	0.8	0.624165	1.60214	0.60214
20458-22	NADH dehydrogenase [ubiquinone] 1 alpha subcomplex subunit 2	O43678	NDUFA2	0.28	-4.26	0.00011	0.0067	0.82	1.21419	0.823591	-0.176409
20576-71	Frizzled-7	O75084	FZD7	-0.51	4.28	0.0001	0.0067	0.78	0.702222	1.42405	0.42405
22469-103	Homeobox protein HMX2	A2RU54	HMX2	-0.21	4.22	9.8e-05	0.0067	0.74	0.864537	1.15669	0.156688
4396-54	Interferon lambda-1	Q8IU54	IFNL1	0.5	-4.17	0.00011	0.0067	0.82	1.41421	0.707107	-0.292893
8587-21	Serine protease inhibitor Kazal-type 14	Q6IE38	SPINK14	-0.16	4.12	0.00011	0.0067	0.81	0.895025	1.11729	0.117287
12676-1	Protein kinase C and casein kinase substrate in neurons protein 1	Q9BY11	PACSIN1	-0.41	4.17	0.00012	0.0069	0.88	0.752623	1.32869	0.328686
3534-14	CD40 ligand	P29965	CD40LG	0.41	-4.16	0.00011	0.0069	0.87	1.32869	0.752623	-0.247377
8403-18	Fatty acid synthase	P49327	FASN	0.91	-4.21	0.00011	0.0069	0.87	1.87905	0.532185	-0.467815
9851-9	Fatty acid-binding protein, adipocyte	P15090	FABP4	-0.74	4.28	0.00011	0.0069	0.86	0.598739	1.67018	0.670176
10514-5	Prostaglandin-H2 D-isomerase	P41222	PTGDS	-0.54	4.31	0.00012	0.007	0.94	0.687771	1.45397	0.453973
10576-7	Plexin domain-containing protein 2:Extracellular domain	Q6UX71	PLXDC2	-0.22	4.16	0.00013	0.007	0.96	0.858565	1.16473	0.164734
11178-21	Sushi, von Willebrand factor type A, EGF and pentraxin domain-containing protein 1:EGF-like domains 4-6	Q4LDE5	SVEP1	-0.31	4.11	0.00012	0.007	0.94	0.806642	1.23971	0.239708
14115-34	Adrenomedullin	P35318	ADM	-0.066	4.1	0.00013	0.007	0.96	0.955283	1.04681	0.0468103
21340-38	Hepatic leukemia factor	Q16534	HLF	-0.18	4.06	0.00013	0.007	0.96	0.882703	1.13288	0.132884
21861-8	Proteasome subunit beta type-10	P40306	PSMB10	0.18	-4.14	0.00013	0.007	0.96	1.13288	0.882703	-0.117297
22527-4	PDZ and LIM domain protein 3	Q53GG5	PDLIM3	-0.3	4.07	0.00012	0.007	0.94	0.812252	1.23114	0.231144
25074-119	Putative glycerol kinase 5	Q6ZS86	GK5	0.095	-4.09	0.00013	0.007	0.96	1.06807	0.936272	-0.0637278
25910-1	IgGFc-binding protein	Q9Y6R7	FCGBP	0.78	-4.32	0.00012	0.007	0.94	1.71713	0.582367	-0.417633
8800-14	Tetratricopeptide repeat protein 17:Tetratricopeptide repeat 3	Q96AE7	TTC17	-0.26	4.17	0.00012	0.007	0.9	0.835088	1.19748	0.197479
11591-43	Protein regulator of cytokinesis 1	O43663	PRC1	-0.12	4.05	0.00013	0.0071	1	0.920188	1.08673	0.0867349
14100-63	Complement C1q subcomponent subunit C	P02747	C1QC	-0.39	4.04	0.00014	0.0071	1	0.76313	1.31039	0.310393
14226-120	S-methylmethionine--homocysteine S-methyltransferase BHMT2	Q9H2M3	BHMT2	-0.39	4.06	0.00013	0.0071	1	0.76313	1.31039	0.310393
17515-6	Heat shock 70 kDa protein 13	P48723	HSPA13	-0.21	4.16	0.00013	0.0071	0.98	0.864537	1.15669	0.156688
19327-31	Histone acetyltransferase type B catalytic subunit	O14929	HAT1	0.21	-4.13	0.00014	0.0071	1	1.15669	0.864537	-0.135463
24474-12	Tetratricopeptide repeat protein 9A	Q92623	TTC9	1	-4.22	0.00014	0.0071	1	2	0.5	-0.5
2879-9	Alpha-1-antichymotrypsin	P01011	SERPINA3	0.36	-4.17	0.00013	0.0071	1	1.28343	0.779165	-0.220835
4162-54	Serotransferrin	P02787	TF	0.53	-4.22	0.00014	0.0071	1	1.44393	0.692555	-0.307445
4545-53	Mitochondrial import inner membrane translocase subunit TIM14	Q96DA6	DNAJC19	0.31	-4.06	0.00013	0.0071	1	1.23971	0.806642	-0.193358
12991-49	Cullin-9	Q8IWT3	CUL9	-0.19	4.04	0.00015	0.0075	1	0.876606	1.14076	0.140764
6217-23	Sulfhydryl oxidase 1	O00391	QSOX1	-0.55	4.37	0.00015	0.0075	1	0.68302	1.46409	0.464086
8471-53	Allophycocyanin_CYACA	Q9TLS8|Q9TLS7	apcB|apcA	0.87	-4.27	0.00015	0.0075	1	1.82766	0.547147	-0.452853
11275-94	Low-density lipoprotein receptor-related protein 1B	Q9NZR2	LRP1B	-0.26	4.01	0.00015	0.0076	1	0.835088	1.19748	0.197479
5225-50	Casein kinase II 2-alpha:2-beta heterotetramer	P68400|P67870	CSNK2A1|CSNK2B	1.2	-4.19	0.00015	0.0076	1	2.2974	0.435275	-0.564725
11647-6	Frizzled-10:Cytoplasmic domain	Q9ULW2	FZD10	-0.9	4	0.00015	0.0077	1	0.535887	1.86607	0.866066
17680-12	Ephrin type-B receptor 1	P54762	EPHB1	-0.36	4.11	0.00015	0.0077	1	0.779165	1.28343	0.283426
3592-4	Calcium/calmodulin-dependent protein kinase type 1	Q14012	CAMK1	0.26	-4.08	0.00016	0.0077	1	1.19748	0.835088	-0.164912
3359-11	Cyclin-dependent kinase 8:Cyclin-C complex	P49336|P24863	CDK8|CCNC	0.29	-4.12	0.00016	0.0078	1	1.22264	0.817902	-0.182098
18934-50	Protein-glutamine gamma-glutamyltransferase 2	P21980	TGM2	0.53	-4.2	0.00017	0.0081	1	1.44393	0.692555	-0.307445
2789-26	Matrilysin	P09237	MMP7	-0.6	4.08	0.00017	0.0081	1	0.659754	1.51572	0.515717
2972-57	Bone morphogenetic protein 7	P18075	BMP7	-0.59	4.08	0.00017	0.0081	1	0.664343	1.50525	0.505247
8483-5	Luciferin 4-monooxygenase_PHOPY	P08659		0.46	-4.1	0.00017	0.0081	1	1.37554	0.726986	-0.273014
14054-17	Interleukin-15 receptor subunit alpha	Q13261	IL15RA	-0.31	4.08	0.00017	0.0082	1	0.806642	1.23971	0.239708
4546-27	Adhesion G protein-coupled receptor E2	Q9UHX3	ADGRE2	-1.2	4.08	0.00018	0.0082	1	0.435275	2.2974	1.2974
5927-4	WNT1-inducible-signaling pathway protein 3	O95389	CCN6	-0.45	3.97	0.00017	0.0082	1	0.732043	1.36604	0.36604
17398-55	Heme oxygenase 1	P09601	HMOX1	-0.47	4.09	0.00018	0.0084	1	0.721965	1.38511	0.385109
14036-116	Multiple PDZ domain protein	O75970	MPDZ	-0.22	3.95	0.00018	0.0086	1	0.858565	1.16473	0.164734
16763-11	Leukocyte cell-derived chemotaxin-2	O14960	LECT2	-0.42	4.05	0.00019	0.0087	1	0.747425	1.33793	0.337928
13119-26	Protein Z-dependent protease inhibitor	Q9UK55	SERPINA10	-0.54	4.08	0.00019	0.0088	1	0.687771	1.45397	0.453973
8348-4	Ephrin type-B receptor 2	P29323	EPHB2	-0.42	4.06	0.00019	0.0089	1	0.747425	1.33793	0.337928
21768-9	Alpha-1,6-mannosylglycoprotein 6-beta-N-acetylglucosaminyltransferase A	Q09328	MGAT5	-0.49	4.19	0.0002	0.0091	1	0.712025	1.40444	0.404445
5630-48	CMRF35-like molecule 8	Q9UGN4	CD300A	-0.55	4.04	0.0002	0.0092	1	0.68302	1.46409	0.464086
11433-11	Tectonic-2	Q96GX1	TCTN2	-0.18	3.91	0.00021	0.0093	1	0.882703	1.13288	0.132884
17403-14	Short/branched chain specific acyl-CoA dehydrogenase, mitochondrial	P45954	ACADSB	-0.44	3.91	0.00021	0.0093	1	0.737135	1.3566	0.356604
3032-11	Follicle stimulating hormone	P01215|P01225	CGA|FSHB	-0.52	3.91	0.00021	0.0093	1	0.697372	1.43396	0.433955
5437-63	Fatty acid-binding protein, heart	P05413	FABP3	-0.81	4.05	0.00021	0.0093	1	0.570382	1.75321	0.753211
21328-2	Synaptotagmin-1	P21579	SYT1	-0.16	3.91	0.00022	0.0095	1	0.895025	1.11729	0.117287
24973-11	MICAL-like protein 1	Q8N3F8	MICALL1	0.17	-3.97	0.00022	0.0095	1	1.12506	0.888843	-0.111157
4469-78	Carbohydrate sulfotransferase 15	Q7LFX5	CHST15	-1.2	4.18	0.00022	0.0095	1	0.435275	2.2974	1.2974
13098-93	Vascular endothelial growth factor D	O43915	VEGFD	-0.53	4.04	0.00022	0.0096	1	0.692555	1.44393	0.443929
15394-79	Netrin receptor UNC5B	Q8IZJ1	UNC5B	-0.44	4.03	0.00023	0.0097	1	0.737135	1.3566	0.356604
20069-23	Glycine N-acyltransferase-like protein 2	Q8WU03	GLYATL2	-0.12	3.89	0.00023	0.0097	1	0.920188	1.08673	0.0867349
11716-28	Leucine-rich repeat, immunoglobulin-like domain and transmembrane domain-containing protein 2	A6NDA9	LRIT2	-0.3	3.88	0.00024	0.0098	1	0.812252	1.23114	0.231144
21909-10	Integrin a5b1	P08648|P05556	ITGA5|ITGB1	-0.14	3.89	0.00023	0.0098	1	0.907519	1.10191	0.101905
7953-20	Signaling lymphocytic activation molecule	Q13291	SLAMF1	-0.25	3.91	0.00023	0.0098	1	0.840896	1.18921	0.189207
9880-33	Tryptophan 2,3-dioxygenase	P48775	TDO2	-0.67	4.04	0.00023	0.0098	1	0.628507	1.59107	0.591073
12916-3	Protein p13 MTCP-1	P56278	MTCP1	-0.37	3.87	0.00024	0.0099	1	0.773782	1.29235	0.292353

## Sheet: U-Test NPASC vs HC
Sequence ID	Protein Name	UniProt ID	Gene Symbol	Fold.Change	W.statistic	p.value	FDR	Bonferroni	antilog Fold change	1/antilog	% Change NP vs HC
23694-3	Asparagine synthetase	P08243	ASNS	0.28	133	9.6e-09	4e-05	7.3e-05	1.21419	0.823591	-0.176409
13514-121	Ras-related protein Rab-35	Q15286	RAB35	0.3	134	1.1e-08	4e-05	8e-05	1.23114	0.812252	-0.187748
22080-22	BTB/POZ domain-containing adapter for CUL3-mediated RhoA degradation protein 1	Q8WZ19	KCTD13	0.52	144	2.7e-08	6.8e-05	0.0002	1.43396	0.697372	-0.302628
3837-6	Tyrosine-protein kinase ZAP-70	P43403	ZAP70	0.19	164	1.5e-07	0.00029	0.0011	1.14076	0.876606	-0.123394
7244-16	IGF-like family receptor 1	Q9H665	IGFLR1	-0.68	969	6.8e-07	0.00087	0.0052	0.624165	1.60214	0.60214
16293-1	Somatoliberin	P01286	GHRH	-0.42	968	7.3e-07	0.00087	0.0056	0.747425	1.33793	0.337928
18270-10	Transcription initiation factor TFIID subunit 10	Q12962	TAF10	0.16	186	8.5e-07	0.00087	0.0065	1.11729	0.895025	-0.104975
5635-66	Triggering receptor expressed on myeloid cells 2	Q9NZC2	TREM2	-0.54	965	9.2e-07	0.00087	0.007	0.687771	1.45397	0.453973
15386-7	Fatty acid-binding protein, adipocyte	P15090	FABP4	-1	962	1.1e-06	0.00094	0.0087	0.5	2	1
7779-86	Carbohydrate sulfotransferase 11	Q9NPF2	CHST11	-0.4	961	1.2e-06	0.00094	0.0094	0.757858	1.31951	0.319508
8368-102	Tumor necrosis factor receptor superfamily member 1B	P20333	TNFRSF1B	-0.41	958	1.5e-06	0.001	0.012	0.752623	1.32869	0.328686
7211-2	Ribonuclease pancreatic	P07998	RNASE1	-0.76	955	1.9e-06	0.001	0.015	0.590496	1.69349	0.693491
7935-26	Glycosyltransferase-like protein LARGE1	O95461	LARGE1	-0.62	955	1.9e-06	0.001	0.015	0.650671	1.53688	0.536875
15533-97	Macrophage scavenger receptor types I and II:Extracellular domain	P21757	MSR1	-0.6	950	2.7e-06	0.0013	0.021	0.659754	1.51572	0.515717
7251-64	Complement C1q tumor necrosis factor-related protein 3	Q9BXJ4	C1QTNF3	-0.41	950	2.7e-06	0.0013	0.021	0.752623	1.32869	0.328686
25272-17	Cadherin-23	Q9H251	CDH23	0.27	204	3.1e-06	0.0014	0.024	1.20581	0.82932	-0.17068
21539-139	Synaptotagmin-6	Q5T7P8	SYT6	-0.54	945	3.9e-06	0.0014	0.029	0.687771	1.45397	0.453973
11081-1	Glycerol-3-phosphate dehydrogenase [NAD(+)], cytoplasmic	P21695	GPD1	-1.1	943	4.4e-06	0.0014	0.034	0.466516	2.14355	1.14355
21141-9	Protein FAM84B	Q96KN1	LRATD2	-0.52	943	4.4e-06	0.0014	0.034	0.697372	1.43396	0.433955
2654-19	Tumor necrosis factor receptor superfamily member 1A	P19438	TNFRSF1A	-0.49	943	4.4e-06	0.0014	0.034	0.712025	1.40444	0.404445
3181-50	Cathepsin S	P25774	CTSS	-0.53	943	4.4e-06	0.0014	0.034	0.692555	1.44393	0.443929
9216-100	Plexin-B2	O15031	PLXNB2	-0.39	943	4.4e-06	0.0014	0.034	0.76313	1.31039	0.310393
8306-54	Transmembrane gamma-carboxyglutamic acid protein 1:Cytoplasmic domain	O14668	PRRG1	0.34	192	4.6e-06	0.0014	0.035	1.26576	0.790041	-0.209959
5631-83	Promotilin	P12872	MLN	-1.2	942	4.7e-06	0.0014	0.036	0.435275	2.2974	1.2974
16818-200	CUB domain-containing protein 1	Q9H5V8	CDCP1	-0.43	941	5.1e-06	0.0014	0.038	0.742262	1.34723	0.347234
17819-30	Acylpyruvase FAHD1, mitochondrial	Q6P587	FAHD1	0.96	211	5.1e-06	0.0014	0.038	1.94531	0.514057	-0.485943
24474-12	Tetratricopeptide repeat protein 9A	Q92623	TTC9	1	212	5.4e-06	0.0015	0.041	2	0.5	-0.5
3581-53	Alpha-2-HS-glycoprotein	P02765	AHSG	0.25	213	5.8e-06	0.0015	0.044	1.18921	0.840896	-0.159104
12726-3	Regulatory factor X-associated protein	O00287	RFXAP	0.29	215	6.6e-06	0.0017	0.05	1.22264	0.817902	-0.182098
24682-35	Cytochrome b reductase 1	Q53TN4	CYBRD1	0.7	217	7.5e-06	0.0018	0.057	1.6245	0.615572	-0.384428
7921-65	Four-jointed box protein 1	Q86VR8	FJX1	-0.7	935	7.5e-06	0.0018	0.057	0.615572	1.6245	0.624505
6217-23	Sulfhydryl oxidase 1	O00391	QSOX1	-0.55	933	8.6e-06	0.002	0.065	0.68302	1.46409	0.464086
19545-145	Oxidized Protein deglycase DJ-1	Q99497	PARK7	0.22	220	9.2e-06	0.002	0.07	1.16473	0.858565	-0.141435
4162-54	Serotransferrin	P02787	TF	0.53	221	9.8e-06	0.0021	0.074	1.44393	0.692555	-0.307445
20211-75	Guanylate-binding protein 5	Q96PP8	GBP5	0.16	207	1.1e-05	0.0023	0.081	1.11729	0.895025	-0.104975
3359-11	Cyclin-dependent kinase 8:Cyclin-C complex	P49336|P24863	CDK8|CCNC	0.29	225	1.3e-05	0.0024	0.096	1.22264	0.817902	-0.182098
3902-21	S-phase kinase-associated protein 1	P63208	SKP1	0.61	225	1.3e-05	0.0024	0.096	1.52626	0.655197	-0.344803
8445-184	Melittin_VESMG	P68408	MELT	0.83	225	1.3e-05	0.0024	0.096	1.77769	0.562529	-0.437471
13707-27	SPARC-like protein 1	Q14515	SPARCL1	-1.1	926	1.3e-05	0.0024	0.1	0.466516	2.14355	1.14355
14042-11	Secreted frizzled-related protein 1	Q8N474	SFRP1	-0.55	926	1.3e-05	0.0024	0.1	0.68302	1.46409	0.464086
21823-5	Protein phosphatase 1G	O15355	PPM1G	0.25	226	1.3e-05	0.0024	0.1	1.18921	0.840896	-0.159104
25124-21	Zinc finger and BTB domain-containing protein 7A	O95365	ZBTB7A	0.25	213.5	1.5e-05	0.0027	0.12	1.18921	0.840896	-0.159104
25074-119	Putative glycerol kinase 5	Q6ZS86	GK5	0.095	219.5	2.1e-05	0.0036	0.16	1.06807	0.936272	-0.0637278
16913-8	Ribonuclease T2	O00584	RNASET2	-0.38	918	2.2e-05	0.0037	0.17	0.768438	1.30134	0.301342
12576-21	Melanoma-associated antigen 3	P43357	MAGEA3	-0.23	917	2.4e-05	0.0039	0.18	0.852635	1.17283	0.172835
20591-48	Gliomedin	Q6ZMI3	GLDN	-0.39	916	2.5e-05	0.0041	0.19	0.76313	1.31039	0.310393
3849-56	Green fluorescent protein_AEQVI	P42212	GFP	0.48	225	2.8e-05	0.0042	0.21	1.39474	0.716978	-0.283022
14036-116	Multiple PDZ domain protein	O75970	MPDZ	-0.22	914	2.8e-05	0.0042	0.22	0.858565	1.16473	0.164734
16763-11	Leukocyte cell-derived chemotaxin-2	O14960	LECT2	-0.42	914	2.8e-05	0.0042	0.22	0.747425	1.33793	0.337928
25262-6	Centromere/kinetochore protein zw10 homolog	O43264	ZW10	0.68	238	2.8e-05	0.0042	0.22	1.60214	0.624165	-0.375835
4666-214	No protein			0.88	225.5	2.9e-05	0.0042	0.22	1.84038	0.543367	-0.456633
18934-50	Protein-glutamine gamma-glutamyltransferase 2	P21980	TGM2	0.53	227.5	3.2e-05	0.0045	0.24	1.44393	0.692555	-0.307445
4712-28	Apolipoprotein D	P05090	APOD	0.32	240	3.2e-05	0.0045	0.24	1.24833	0.80107	-0.19893
9294-45	Microfibrillar-associated protein 2	P55001	MFAP2	-0.46	925	3.1e-05	0.0045	0.24	0.726986	1.37554	0.375542
4482-66	Complement C5b-C6 complex	P01031|P13671	C5|C6	-0.48	911	3.4e-05	0.0045	0.26	0.716978	1.39474	0.394744
5410-53	Cadherin-15:Extracellular domain	P55291	CDH15	0.21	241	3.4e-05	0.0045	0.26	1.15669	0.864537	-0.135463
5489-18	Stress-induced-phosphoprotein 1	P31948	STIP1	0.8	242	3.6e-05	0.0047	0.27	1.7411	0.574349	-0.425651
19767-20	G1/S-specific cyclin-E1	P24864	CCNE1	0.3	243	3.8e-05	0.0047	0.29	1.23114	0.812252	-0.187748
22057-9	Aldehyde dehydrogenase X, mitochondrial	P30837	ALDH1B1	0.21	230.5	3.8e-05	0.0047	0.29	1.15669	0.864537	-0.135463
13681-173	Casein kinase II subunit alpha'	P19784	CSNK2A2	0.23	244	4.1e-05	0.0047	0.31	1.17283	0.852635	-0.147365
14108-15	Transforming growth factor beta-1	P01137	TGFB1	-0.34	908	4.1e-05	0.0047	0.31	0.790041	1.26576	0.265757
16599-38	GPN-loop GTPase 1	Q9HCN4	GPN1	0.25	244	4.1e-05	0.0047	0.31	1.18921	0.840896	-0.159104
25117-17	PGM5	Q15124	PGM5	-0.3	908	4.1e-05	0.0047	0.31	0.812252	1.23114	0.231144
9244-27	Palmitoyl-protein thioesterase 1	P50897	PPT1	0.27	232	4.1e-05	0.0047	0.31	1.20581	0.82932	-0.17068
7693-13	Tumor necrosis factor receptor superfamily member 10B	O14763	TNFRSF10B	-0.15	919.5	4.2e-05	0.0047	0.32	0.90125	1.10957	0.109569
16614-27	R-spondin-1	Q2MKA7	RSPO1	-0.34	907	4.3e-05	0.0047	0.33	0.790041	1.26576	0.265757
17456-53	Golgi membrane protein 1	Q8NBJ4	GOLM1	-0.4	907	4.3e-05	0.0047	0.33	0.757858	1.31951	0.319508
21535-5	Alanyl-tRNA editing protein Aarsd1	Q9BTE6	AARSD1	0.87	245	4.3e-05	0.0047	0.33	1.82766	0.547147	-0.452853
5246-64	cGMP-dependent 3',5'-cyclic phosphodiesterase	O00408	PDE2A	1	245	4.3e-05	0.0047	0.33	2	0.5	-0.5
11187-11	C-type lectin domain family 12 member A	Q5QGZ9	CLEC12A	-1.2	906	4.6e-05	0.0047	0.35	0.435275	2.2974	1.2974
22587-37	Ephrin type-A receptor 6	Q9UF33	EPHA6	-0.66	906	4.6e-05	0.0047	0.35	0.632878	1.58008	0.580083
5648-28	Chymotrypsinogen B2	Q6GPI1	CTRB2	-0.54	906	4.6e-05	0.0047	0.35	0.687771	1.45397	0.453973
9609-25	Zinc finger protein 275	Q9NSD4	ZNF275	-0.3	905	4.8e-05	0.005	0.37	0.812252	1.23114	0.231144
16610-13	Low-density lipoprotein receptor-related protein 10	Q7Z4F1	LRP10	-0.4	904	5.1e-05	0.0052	0.39	0.757858	1.31951	0.319508
20458-22	NADH dehydrogenase [ubiquinone] 1 alpha subcomplex subunit 2	O43678	NDUFA2	0.28	237	5.3e-05	0.0053	0.4	1.21419	0.823591	-0.176409
19119-10	DNA damage-inducible transcript 3 protein	P35638	DDIT3	-0.26	903	5.4e-05	0.0053	0.41	0.835088	1.19748	0.197479
8790-6	Arylsulfatase A	P15289	ARSA	-0.29	903	5.4e-05	0.0053	0.41	0.817902	1.22264	0.22264
22549-73	RIP	Q13546	RIPK1	0.22	239	5.8e-05	0.0055	0.44	1.16473	0.858565	-0.141435
4666-202	No protein			0.67	239	5.8e-05	0.0055	0.44	1.59107	0.628507	-0.371493
8471-53	Allophycocyanin_CYACA	Q9TLS8|Q9TLS7	apcB|apcA	0.87	239.5	6e-05	0.0055	0.45	1.82766	0.547147	-0.452853
20444-12	Tubulin polymerization-promoting protein family member 3	Q9BW30	TPPP3	-0.68	901	6.1e-05	0.0055	0.46	0.624165	1.60214	0.60214
7249-37	Bcl-2-like protein 10	Q9HD36	BCL2L10	0.26	251	6.1e-05	0.0055	0.46	1.19748	0.835088	-0.164912
9851-9	Fatty acid-binding protein, adipocyte	P15090	FABP4	-0.74	901	6.1e-05	0.0055	0.46	0.598739	1.67018	0.670176
21391-17	Choriogonadotropin subunit beta 3	P0DN86	CGB3	-0.28	912	6.1e-05	0.0055	0.47	0.823591	1.21419	0.214195
17671-58	Inhibitor of growth protein 4	Q9UNL4	ING4	-0.17	900	6.4e-05	0.0056	0.49	0.888843	1.12506	0.125058
5225-50	Casein kinase II 2-alpha:2-beta heterotetramer	P68400|P67870	CSNK2A1|CSNK2B	1.2	241	6.4e-05	0.0056	0.49	2.2974	0.435275	-0.564725
21180-16	PI-PLC X domain-containing protein 3	Q63HM9	PLCXD3	-0.25	910	6.8e-05	0.0057	0.52	0.840896	1.18921	0.189207
21796-43	Glutathione peroxidase 3	P22352	GPX3	0.26	253	6.8e-05	0.0057	0.52	1.19748	0.835088	-0.164912
23668-281	Mitochondrial dynamics protein MID51	Q9NQG6	MIEF1	0.36	253	6.8e-05	0.0057	0.52	1.28343	0.779165	-0.220835
5202-4	Peptidyl-prolyl cis-trans isomerase D	Q08752	PPID	1	253	6.8e-05	0.0057	0.52	2	0.5	-0.5
10666-7	N-acetylglucosamine-1-phosphotransferase subunit gamma	Q9UJJ9	GNPTG	-0.16	909.5	7e-05	0.0057	0.53	0.895025	1.11729	0.117287
24962-7	SH3 domain-containing kinase-binding protein 1	Q96B97	SH3KBP1	0.59	254	7.2e-05	0.0058	0.55	1.50525	0.664343	-0.335657
6626-81	Carbohydrate sulfotransferase 12	Q9NRB3	CHST12	-0.18	898	7.2e-05	0.0058	0.55	0.882703	1.13288	0.132884
12020-39	Bisphosphoglycerate mutase	P07738	BPGM	0.99	255	7.6e-05	0.006	0.58	1.98618	0.503478	-0.496522
16300-4	Triggering receptor expressed on myeloid cells 2	Q9NZC2	TREM2	-0.78	897	7.6e-05	0.006	0.58	0.582367	1.71713	0.717131
23372-112	Endoplasmic reticulum-Golgi intermediate compartment protein 1	Q969X5	ERGIC1	0.75	255	7.6e-05	0.006	0.58	1.68179	0.594604	-0.405396
11229-16	Serine/threonine-protein kinase/endoribonuclease IRE1	O75460	ERN1	-0.27	896	8.1e-05	0.006	0.61	0.82932	1.20581	0.205808
12341-8	Dual specificity protein phosphatase 6	Q16828	DUSP6	-0.31	896	8.1e-05	0.006	0.61	0.806642	1.23971	0.239708
2879-9	Alpha-1-antichymotrypsin	P01011	SERPINA3	0.36	256	8.1e-05	0.006	0.61	1.28343	0.779165	-0.220835
8449-124	Exendin-4_HELSU	P26349		0.74	245.5	8.1e-05	0.006	0.61	1.67018	0.598739	-0.401261
8483-5	Luciferin 4-monooxygenase_PHOPY	P08659		0.46	245.5	8.1e-05	0.006	0.61	1.37554	0.726986	-0.273014
18392-19	Methionine adenosyltransferase 2 subunit beta	Q9NZL9	MAT2B	-0.29	906	8.3e-05	0.0061	0.63	0.817902	1.22264	0.22264
23640-10	EH domain-containing protein 2	Q9NZN4	EHD2	-0.57	895	8.5e-05	0.0062	0.65	0.673617	1.48452	0.484524
3627-71	Membrane metallo-endopeptidase-like 1	Q495T6	MMEL1	0.18	257	8.5e-05	0.0062	0.65	1.13288	0.882703	-0.117297
10514-5	Prostaglandin-H2 D-isomerase	P41222	PTGDS	-0.54	894	9e-05	0.0065	0.69	0.687771	1.45397	0.453973
3650-8	Green fluorescent protein_AEQVI	P42212	GFP	1.1	248	9.1e-05	0.0065	0.69	2.14355	0.466516	-0.533484
13042-7	Potassium voltage-gated channel subfamily A member 10	Q16322	KCNA10	-0.19	893	9.6e-05	0.0065	0.73	0.876606	1.14076	0.140764
13119-26	Protein Z-dependent protease inhibitor	Q9UK55	SERPINA10	-0.54	893	9.6e-05	0.0065	0.73	0.687771	1.45397	0.453973
20576-71	Frizzled-7	O75084	FZD7	-0.51	893	9.6e-05	0.0065	0.73	0.702222	1.42405	0.42405
5630-48	CMRF35-like molecule 8	Q9UGN4	CD300A	-0.55	893	9.6e-05	0.0065	0.73	0.68302	1.46409	0.464086
7227-75	Cochlin	O43405	COCH	-0.52	893	9.6e-05	0.0065	0.73	0.697372	1.43396	0.433955
8060-7	Pro-neuregulin-2, membrane-bound isoform	O14511	NRG2	-0.21	903	9.6e-05	0.0065	0.73	0.864537	1.15669	0.156688
3512-72	Adenylate kinase_GEOSE	P27142	adk	0.61	249.5	9.8e-05	0.0066	0.75	1.52626	0.655197	-0.344803
4545-53	Mitochondrial import inner membrane translocase subunit TIM14	Q96DA6	DNAJC19	0.31	260	0.0001	0.0067	0.77	1.23971	0.806642	-0.193358
3052-8	Tumor necrosis factor ligand superfamily member 6, soluble form	P48023	FASLG	-0.55	891	0.00011	0.0069	0.81	0.68302	1.46409	0.464086
4546-27	Adhesion G protein-coupled receptor E2	Q9UHX3	ADGRE2	-1.2	891	0.00011	0.0069	0.81	0.435275	2.2974	1.2974
5437-63	Fatty acid-binding protein, heart	P05413	FABP3	-0.81	890	0.00011	0.0072	0.86	0.570382	1.75321	0.753211
8403-18	Fatty acid synthase	P49327	FASN	0.91	262	0.00011	0.0072	0.86	1.87905	0.532185	-0.467815
23156-146	Caspase-10:region 2	Q92851	CASP10	0.1	253	0.00012	0.0074	0.89	1.07177	0.933033	-0.066967
10424-31	Neural proliferation differentiation and control protein 1	Q9NQX5	NPDC1	-0.51	889	0.00012	0.0074	0.9	0.702222	1.42405	0.42405
13692-154	WNT1-inducible-signaling pathway protein 1	O95388	CCN4	-0.32	889	0.00012	0.0074	0.9	0.80107	1.24833	0.248331
16877-19	Methionine-R-sulfoxide reductase B2, mitochondrial	Q9Y3D2	MSRB2	0.42	263	0.00012	0.0074	0.9	1.33793	0.747425	-0.252575
20453-9	Non-structural maintenance of chromosomes element 1 homolog	Q8WV22	NSMCE1	0.12	254	0.00012	0.0075	0.93	1.08673	0.920188	-0.0798123
10938-13	Lymphocyte function-associated antigen 3	P19256	CD58	-0.23	888	0.00013	0.0075	0.96	0.852635	1.17283	0.172835
25910-1	IgGFc-binding protein	Q9Y6R7	FCGBP	0.78	264	0.00013	0.0075	0.96	1.71713	0.582367	-0.417633
2891-1	B-cell receptor CD22	P20273	CD22	0.2	264	0.00013	0.0075	0.96	1.1487	0.870551	-0.129449
12916-3	Protein p13 MTCP-1	P56278	MTCP1	-0.37	897	0.00013	0.0076	0.98	0.773782	1.29235	0.292353
22512-18	Neuroguidin	Q8NEJ9	NGDN	0.15	255	0.00013	0.0076	0.98	1.10957	0.90125	-0.0987495
11117-2	Spermatogenesis-associated protein 20	Q8TB22	SPATA20	-0.25	887	0.00013	0.0076	1	0.840896	1.18921	0.189207
21768-9	Alpha-1,6-mannosylglycoprotein 6-beta-N-acetylglucosaminyltransferase A	Q09328	MGAT5	-0.49	887	0.00013	0.0076	1	0.712025	1.40444	0.404445
9756-6	Transgelin	Q01995	TAGLN	-0.48	887	0.00013	0.0076	1	0.716978	1.39474	0.394744
12676-1	Protein kinase C and casein kinase substrate in neurons protein 1	Q9BY11	PACSIN1	-0.41	886	0.00014	0.0079	1	0.752623	1.32869	0.328686
15381-45	Discoidin domain-containing receptor 2	Q16832	DDR2	-0.17	886	0.00014	0.0079	1	0.888843	1.12506	0.125058
12041-33	Heat shock 70 kDa protein 1-like	P34931	HSPA1L	0.25	267	0.00015	0.008	1	1.18921	0.840896	-0.159104
15614-168	Leukocyte immunoglobulin-like receptor subfamily A member 2	Q8N149	LILRA2	-0.7	885	0.00015	0.008	1	0.615572	1.6245	0.624505
18208-3	G2/mitotic-specific cyclin-B2	O95067	CCNB2	0.12	267	0.00015	0.008	1	1.08673	0.920188	-0.0798123
19752-197	Methionine aminopeptidase 1D, mitochondrial	Q6UB28	METAP1D	0.17	267	0.00015	0.008	1	1.12506	0.888843	-0.111157
22801-83	Telomere repeats-binding bouquet formation protein 2	Q8NHR7	TERB2	-0.19	885	0.00015	0.008	1	0.876606	1.14076	0.140764
25116-11	Coiled-coil domain-containing protein 9	Q9Y3X0	CCDC9	0.49	267	0.00015	0.008	1	1.40444	0.712025	-0.287975
8310-6	Zymogen granule protein 16 homolog B	Q96DA0	ZG16B	1	267	0.00015	0.008	1	2	0.5	-0.5
13098-93	Vascular endothelial growth factor D	O43915	VEGFD	-0.53	884	0.00016	0.0081	1	0.692555	1.44393	0.443929
18328-36	Pyrroline-5-carboxylate reductase 2	Q96C36	PYCR2	0.14	259	0.00016	0.0081	1	1.10191	0.907519	-0.0924808
4479-14	Plasma protease C1 inhibitor	P05155	SERPING1	-0.49	884	0.00016	0.0081	1	0.712025	1.40444	0.404445
4493-92	Interleukin-11	P20809	IL11	0.34	268	0.00016	0.0081	1	1.26576	0.790041	-0.209959
9880-33	Tryptophan 2,3-dioxygenase	P48775	TDO2	-0.67	884	0.00016	0.0081	1	0.628507	1.59107	0.591073
14157-21	14-3-3 protein epsilon	P62258	YWHAE	0.54	269	0.00016	0.0083	1	1.45397	0.687771	-0.312229
20091-138	Ephrin-A1	P20827	EFNA1	-0.42	883	0.00016	0.0083	1	0.747425	1.33793	0.337928
23335-31	Protein FAM229A	H3BQW9	None	-0.18	892.5	0.00016	0.0083	1	0.882703	1.13288	0.132884
2789-26	Matrilysin	P09237	MMP7	-0.6	883	0.00016	0.0083	1	0.659754	1.51572	0.515717
6597-24	Membrane protein FAM174A	Q8TBP5	FAM174A	-0.21	883	0.00016	0.0083	1	0.864537	1.15669	0.156688
10605-22	Adipocyte plasma membrane-associated protein	Q9HDC9	APMAP	-0.43	889	0.00019	0.0086	1	0.742262	1.34723	0.347234
10639-1	Fc_MOUSE	Q99LC4		-0.45	881	0.00018	0.0086	1	0.732043	1.36604	0.36604
10743-13	SLIT and NTRK-like protein 1	Q96PX8	SLITRK1	-0.67	881	0.00018	0.0086	1	0.628507	1.59107	0.591073
11121-56	Brorin	Q2TAL6	VWC2	-0.56	880	0.00019	0.0086	1	0.678302	1.47427	0.474269
12939-1	DNA-directed RNA polymerases I and III subunit RPAC1	O15160	POLR1C	0.15	263.5	0.00019	0.0086	1	1.10957	0.90125	-0.0987495
13453-2	39S ribosomal protein L33, mitochondrial	O75394	MRPL33	-1.8	882	0.00017	0.0086	1	0.287175	3.4822	2.4822
15347-12	Hemopexin	P02790	HPX	0.52	272	0.00019	0.0086	1	1.43396	0.697372	-0.302628
17515-6	Heat shock 70 kDa protein 13	P48723	HSPA13	-0.21	881	0.00018	0.0086	1	0.864537	1.15669	0.156688
21588-4	BTB/POZ domain-containing protein KCTD4	Q8WVF5	KCTD4	-0.17	889	0.00019	0.0086	1	0.888843	1.12506	0.125058
2635-61	Layilin	Q6UX15	LAYN	0.21	272	0.00019	0.0086	1	1.15669	0.864537	-0.135463
2695-25	Platelet endothelial cell adhesion molecule	P16284	PECAM1	0.3	272	0.00019	0.0086	1	1.23114	0.812252	-0.187748
2906-55	Interleukin-4	P05112	IL4	0.36	272	0.00019	0.0086	1	1.28343	0.779165	-0.220835
3341-33	Tyrosine-protein kinase ABL1	P00519	ABL1	0.26	271	0.00018	0.0086	1	1.19748	0.835088	-0.164912
3344-60	Antithrombin-III	P01008	SERPINC1	0.32	271	0.00018	0.0086	1	1.24833	0.80107	-0.19893
4396-54	Interferon lambda-1	Q8IU54	IFNL1	0.5	272	0.00019	0.0086	1	1.41421	0.707107	-0.292893
5227-60	[Pyruvate dehydrogenase (acetyl-transferring)] kinase isozyme 1, mitochondrial	Q15118	PDK1	0.56	270	0.00017	0.0086	1	1.47427	0.678302	-0.321698
6653-58	Leukocyte surface antigen CD47	Q08722	CD47	0.36	271	0.00018	0.0086	1	1.28343	0.779165	-0.220835
7156-2	Alpha-(1,3)-fucosyltransferase 10	Q6P4F1	FUT10	-0.36	881	0.00018	0.0086	1	0.779165	1.28343	0.283426
8481-44	Malic dehydrogenase_THETH	P10584	mdh	0.5	263.5	0.00019	0.0086	1	1.41421	0.707107	-0.292893
8992-1	Transmembrane protein 2	Q9UHN6	CEMIP2	-0.32	881	0.00018	0.0086	1	0.80107	1.24833	0.248331
11591-43	Protein regulator of cytokinesis 1	O43663	PRC1	-0.12	887.5	0.0002	0.0087	1	0.920188	1.08673	0.0867349
20106-80	Scavenger mRNA-decapping enzyme DcpS	Q96C86	DCPS	-0.22	879	0.0002	0.0087	1	0.858565	1.16473	0.164734
3875-62	AT-rich interactive domain-containing protein 3A	Q99856	ARID3A	0.52	273	0.0002	0.0087	1	1.43396	0.697372	-0.302628
3889-64	Lamin-B1	P20700	LMNB1	0.46	273	0.0002	0.0087	1	1.37554	0.726986	-0.273014
6055-53	Interferon alpha/beta receptor 1	P17181	IFNAR1	0.17	273	0.0002	0.0087	1	1.12506	0.888843	-0.111157
8348-4	Ephrin type-B receptor 2	P29323	EPHB2	-0.42	879	0.0002	0.0087	1	0.747425	1.33793	0.337928
12626-6	Sentrin-specific protease 7	Q9BQF6	SENP7	-0.27	878	0.00021	0.0089	1	0.82932	1.20581	0.205808
18947-3	Leucine-rich repeat-containing protein 3B	Q96PB8	LRRC3B	-0.15	887	0.00021	0.0089	1	0.90125	1.10957	0.109569
6480-1	Soluble calcium-activated nucleotidase 1	Q8WVQ1	CANT1	-0.21	886.5	0.00021	0.0089	1	0.864537	1.15669	0.156688
7721-81	Fragile X mental retardation protein 1	Q06787	FMR1	0.27	274	0.00021	0.0089	1	1.20581	0.82932	-0.17068
7999-23	Ectonucleoside triphosphate diphosphohydrolase 1	P49961	ENTPD1	-0.33	878	0.00021	0.0089	1	0.795536	1.25701	0.257013
14100-63	Complement C1q subcomponent subunit C	P02747	C1QC	-0.39	877	0.00023	0.0092	1	0.76313	1.31039	0.310393
16915-153	Semaphorin-4A	Q9H3S1	SEMA4A	-0.35	877	0.00023	0.0092	1	0.784584	1.27456	0.274561
17398-55	Heme oxygenase 1	P09601	HMOX1	-0.47	885	0.00023	0.0092	1	0.721965	1.38511	0.385109
21834-8	Vacuolar-sorting protein SNF8	Q96H20	SNF8	0.19	266.5	0.00022	0.0092	1	1.14076	0.876606	-0.123394
2972-57	Bone morphogenetic protein 7	P18075	BMP7	-0.59	877	0.00023	0.0092	1	0.664343	1.50525	0.505247
4128-27	C-C motif chemokine 24	O00175	CCL24	0.29	267	0.00023	0.0092	1	1.22264	0.817902	-0.182098
5762-35	Sperm-associated antigen 11B	Q08648	SPAG11B	-0.32	877	0.00023	0.0092	1	0.80107	1.24833	0.248331
10715-5	Fc_MOUSE	Q99LC4		0.35	276	0.00024	0.0093	1	1.27456	0.784584	-0.215416
22083-60	Protein BEX5	Q5H9J7	BEX5	0.22	276	0.00024	0.0093	1	1.16473	0.858565	-0.141435
22392-5	SERTA domain-containing protein 3	Q9UJW9	SERTAD3	-0.34	884	0.00024	0.0093	1	0.790041	1.26576	0.265757
23662-10	SH3 domain-binding protein 5	O60239	SH3BP5	0.24	276	0.00024	0.0093	1	1.18099	0.846745	-0.153255
5096-51	Killer cell immunoglobulin-like receptor 3DL2	P43630	KIR3DL2	0.59	276	0.00024	0.0093	1	1.50525	0.664343	-0.335657
7968-15	Cytotoxic and regulatory T-cell molecule	O95727	CRTAM	-0.36	876	0.00024	0.0093	1	0.779165	1.28343	0.283426
10928-7	Fc_MOUSE	Q99LC4		0.17	277	0.00025	0.0095	1	1.12506	0.888843	-0.111157
11872-9	Protocadherin gamma-B1	Q9Y5G3	PCDHGB1	0.41	269	0.00025	0.0095	1	1.32869	0.752623	-0.247377
13676-46	Inhibin beta B chain	P09529	INHBB	-0.98	875	0.00025	0.0095	1	0.50698	1.97247	0.972465
15394-79	Netrin receptor UNC5B	Q8IZJ1	UNC5B	-0.44	875	0.00025	0.0095	1	0.737135	1.3566	0.356604
21861-8	Proteasome subunit beta type-10	P40306	PSMB10	0.18	277	0.00025	0.0095	1	1.13288	0.882703	-0.117297
10576-7	Plexin domain-containing protein 2:Extracellular domain	Q6UX71	PLXDC2	-0.22	882.5	0.00026	0.0097	1	0.858565	1.16473	0.164734
23020-18	Regulator of G-protein signaling 4	P49798	RGS4	-0.37	874	0.00026	0.0097	1	0.773782	1.29235	0.292353
23923-26	Protein phosphatase 1F	P49593	PPM1F	1.3	278	0.00026	0.0097	1	2.46229	0.406126	-0.593874
4163-5	Histone H2A.z	P0C0S5	H2AZ1	0.35	269.5	0.00026	0.0097	1	1.27456	0.784584	-0.215416
4469-78	Carbohydrate sulfotransferase 15	Q7LFX5	CHST15	-1.2	882	0.00026	0.0097	1	0.435275	2.2974	1.2974
4834-61	Ephrin type-A receptor 2	P29317	EPHA2	-0.37	874	0.00026	0.0097	1	0.773782	1.29235	0.292353
6207-10	Prosaposin	P07602	PSAP	-0.42	874	0.00026	0.0097	1	0.747425	1.33793	0.337928
4666-195	No protein			0.5	270.5	0.00027	0.0098	1	1.41421	0.707107	-0.292893
19327-31	Histone acetyltransferase type B catalytic subunit	O14929	HAT1	0.21	279	0.00028	0.0099	1	1.15669	0.864537	-0.135463
3592-4	Calcium/calmodulin-dependent protein kinase type 1	Q14012	CAMK1	0.26	279	0.00028	0.0099	1	1.19748	0.835088	-0.164912
5105-2	Reticulon-4 receptor	Q9BZR6	RTN4R	-0.47	873	0.00028	0.0099	1	0.721965	1.38511	0.385109
7799-3	Killer cell immunoglobulin-like receptor 2DL5A	Q8N109	KIR2DL5A	-0.17	873	0.00028	0.0099	1	0.888843	1.12506	0.125058
7922-5	Adrenomedullin	P35318	ADM	-0.29	881	0.00028	0.0099	1	0.817902	1.22264	0.22264
