# Supplementary material for: Blood diagnostic biomarkers for neurologic manifestations of long COVID
Source: Brain Behav Immun Health. 2025 Sep 25;49:101110. doi: 10.1016/j.bbih.2025.101110 (PMC12554056; doi:10.1016/j.bbih.2025.101110)
Supplement: Multimedia component 4 [file mmc4.xlsx]

## Sheet: ANOVA
Sequence ID	Protein Name	UniProt ID	Gene Symbol	Max.Fold.Change	p.value	FDR	Bonferroni	antilog	1/antilog	% Change NPASC vs CC or HC
13514-121	Ras-related protein Rab-35	Q15286	RAB35	0.3	2.6e-08	0.00019	0.00019	1.23114	0.812252	-0.187748
23694-3	Asparagine synthetase	P08243	ASNS	0.28	6.3e-08	0.00024	0.00048	1.21419	0.823591	-0.176409
22080-22	BTB/POZ domain-containing adapter for CUL3-mediated RhoA degradation protein 1	Q8WZ19	KCTD13	0.52	3.5e-07	0.00089	0.0027	1.43396	0.697372	-0.302628
9216-100	Plexin-B2	O15031	PLXNB2	-0.39	6.9e-07	0.0013	0.0052	0.76313	1.31039	0.310393
7779-86	Carbohydrate sulfotransferase 11	Q9NPF2	CHST11	-0.4	1.2e-06	0.0015	0.0093	0.757858	1.31951	0.319508
11696-7	Cellular retinoic acid-binding protein 2	P29373	CRABP2	-0.76	1.3e-06	0.0015	0.01	0.590496	1.69349	0.693491
7244-16	IGF-like family receptor 1	Q9H665	IGFLR1	-0.68	1.6e-06	0.0015	0.012	0.624165	1.60214	0.60214
7935-26	Glycosyltransferase-like protein LARGE1	O95461	LARGE1	-0.62	1.6e-06	0.0015	0.012	0.650671	1.53688	0.536875
20591-48	Gliomedin	Q6ZMI3	GLDN	-0.5	2e-06	0.0015	0.015	0.707107	1.41421	0.414214
15533-97	Macrophage scavenger receptor types I and II:Extracellular domain	P21757	MSR1	-0.6	2.3e-06	0.0015	0.018	0.659754	1.51572	0.515717
3181-50	Cathepsin S	P25774	CTSS	-0.53	2.3e-06	0.0015	0.018	0.692555	1.44393	0.443929
24682-35	Cytochrome b reductase 1	Q53TN4	CYBRD1	0.7	2.6e-06	0.0015	0.02	1.6245	0.615572	-0.384428
10514-5	Prostaglandin-H2 D-isomerase	P41222	PTGDS	-0.54	2.7e-06	0.0015	0.021	0.687771	1.45397	0.453973
7211-2	Ribonuclease pancreatic	P07998	RNASE1	-0.76	2.7e-06	0.0015	0.021	0.590496	1.69349	0.693491
8306-54	Transmembrane gamma-carboxyglutamic acid protein 1:Cytoplasmic domain	O14668	PRRG1	0.34	3.2e-06	0.0016	0.024	1.26576	0.790041	-0.209959
20211-75	Guanylate-binding protein 5	Q96PP8	GBP5	0.16	3.3e-06	0.0016	0.025	1.11729	0.895025	-0.104975
21539-139	Synaptotagmin-6	Q5T7P8	SYT6	-0.54	3.7e-06	0.0016	0.028	0.687771	1.45397	0.453973
4469-78	Carbohydrate sulfotransferase 15	Q7LFX5	CHST15	-1.2	4.3e-06	0.0016	0.033	0.435275	2.2974	1.2974
5635-66	Triggering receptor expressed on myeloid cells 2	Q9NZC2	TREM2	-0.54	4.6e-06	0.0016	0.035	0.687771	1.45397	0.453973
2654-19	Tumor necrosis factor receptor superfamily member 1A	P19438	TNFRSF1A	-0.49	4.7e-06	0.0016	0.036	0.712025	1.40444	0.404445
21535-5	Alanyl-tRNA editing protein Aarsd1	Q9BTE6	AARSD1	0.87	4.9e-06	0.0016	0.037	1.82766	0.547147	-0.452853
21385-5	SLIT and NTRK-like protein 2	Q9H156	SLITRK2	-0.6	5e-06	0.0016	0.038	0.659754	1.51572	0.515717
7921-65	Four-jointed box protein 1	Q86VR8	FJX1	-0.7	5.1e-06	0.0016	0.039	0.615572	1.6245	0.624505
8368-102	Tumor necrosis factor receptor superfamily member 1B	P20333	TNFRSF1B	-0.41	5.3e-06	0.0016	0.04	0.752623	1.32869	0.328686
15386-7	Fatty acid-binding protein, adipocyte	P15090	FABP4	-1	5.4e-06	0.0016	0.041	0.5	2	1
16818-200	CUB domain-containing protein 1	Q9H5V8	CDCP1	-0.56	5.5e-06	0.0016	0.042	0.678302	1.47427	0.474269
10666-7	N-acetylglucosamine-1-phosphotransferase subunit gamma	Q9UJJ9	GNPTG	-0.18	5.7e-06	0.0016	0.043	0.882703	1.13288	0.132884
19545-145	Oxidized Protein deglycase DJ-1	Q99497	PARK7	0.24	6.1e-06	0.0016	0.047	1.18099	0.846745	-0.153255
11081-1	Glycerol-3-phosphate dehydrogenase [NAD(+)], cytoplasmic	P21695	GPD1	-1.1	6.7e-06	0.0016	0.051	0.466516	2.14355	1.14355
25272-17	Cadherin-23	Q9H251	CDH23	0.27	6.7e-06	0.0016	0.051	1.20581	0.82932	-0.17068
4712-28	Apolipoprotein D	P05090	APOD	0.32	6.7e-06	0.0016	0.051	1.24833	0.80107	-0.19893
7693-13	Tumor necrosis factor receptor superfamily member 10B	O14763	TNFRSF10B	-0.15	6.9e-06	0.0016	0.052	0.90125	1.10957	0.109569
10576-7	Plexin domain-containing protein 2:Extracellular domain	Q6UX71	PLXDC2	-0.27	7.5e-06	0.0017	0.057	0.82932	1.20581	0.205808
20458-22	NADH dehydrogenase [ubiquinone] 1 alpha subcomplex subunit 2	O43678	NDUFA2	0.28	7.5e-06	0.0017	0.057	1.21419	0.823591	-0.176409
21768-9	Alpha-1,6-mannosylglycoprotein 6-beta-N-acetylglucosaminyltransferase A	Q09328	MGAT5	-0.49	7.6e-06	0.0017	0.058	0.712025	1.40444	0.404445
3340-53	Thrombospondin-4	P35443	THBS4	-0.68	7.9e-06	0.0017	0.06	0.624165	1.60214	0.60214
10837-131	Fc_MOUSE	Q99LC4		0.19	8.4e-06	0.0017	0.064	1.14076	0.876606	-0.123394
9294-45	Microfibrillar-associated protein 2	P55001	MFAP2	-0.46	8.5e-06	0.0017	0.065	0.726986	1.37554	0.375542
9756-6	Transgelin	Q01995	TAGLN	-0.61	9.7e-06	0.0019	0.074	0.655197	1.52626	0.526259
22587-37	Ephrin type-A receptor 6	Q9UF33	EPHA6	-0.66	1.1e-05	0.0022	0.086	0.632878	1.58008	0.580083
22057-9	Aldehyde dehydrogenase X, mitochondrial	P30837	ALDH1B1	0.21	1.2e-05	0.0022	0.091	1.15669	0.864537	-0.135463
16913-8	Ribonuclease T2	O00584	RNASET2	-0.38	1.2e-05	0.0022	0.093	0.768438	1.30134	0.301342
7721-81	Fragile X mental retardation protein 1	Q06787	FMR1	0.27	1.3e-05	0.0022	0.095	1.20581	0.82932	-0.17068
3581-53	Alpha-2-HS-glycoprotein	P02765	AHSG	0.25	1.3e-05	0.0023	0.1	1.18921	0.840896	-0.159104
6217-23	Sulfhydryl oxidase 1	O00391	QSOX1	-0.55	1.3e-05	0.0023	0.1	0.68302	1.46409	0.464086
23020-18	Regulator of G-protein signaling 4	P49798	RGS4	-0.4	1.4e-05	0.0023	0.11	0.757858	1.31951	0.319508
17819-30	Acylpyruvase FAHD1, mitochondrial	Q6P587	FAHD1	0.96	1.7e-05	0.0027	0.13	1.94531	0.514057	-0.485943
8471-53	Allophycocyanin_CYACA	Q9TLS8|Q9TLS7	apcB|apcA	0.87	1.7e-05	0.0027	0.13	1.82766	0.547147	-0.452853
9244-27	Palmitoyl-protein thioesterase 1	P50897	PPT1	0.29	1.7e-05	0.0027	0.13	1.22264	0.817902	-0.182098
5080-131	Transmembrane glycoprotein NMB:Extracellular domain	Q14956	GPNMB	-0.32	1.8e-05	0.0027	0.14	0.80107	1.24833	0.248331
15640-54	Transgelin	Q01995	TAGLN	-0.65	1.9e-05	0.0028	0.15	0.63728	1.56917	0.569168
16293-1	Somatoliberin	P01286	GHRH	-0.42	2e-05	0.0028	0.15	0.747425	1.33793	0.337928
7948-129	Glycolipid transfer protein domain-containing protein 2	A6NH11	GLTPD2	-0.79	2e-05	0.0028	0.15	0.578344	1.72907	0.729074
8348-4	Ephrin type-B receptor 2	P29323	EPHB2	-0.42	1.9e-05	0.0028	0.15	0.747425	1.33793	0.337928
7251-64	Complement C1q tumor necrosis factor-related protein 3	Q9BXJ4	C1QTNF3	-0.41	2.1e-05	0.0029	0.16	0.752623	1.32869	0.328686
8696-15	Galactosylceramide sulfotransferase	Q99999	GAL3ST1	0.38	2.2e-05	0.0029	0.16	1.30134	0.768438	-0.231562
20576-71	Frizzled-7	O75084	FZD7	-0.51	2.2e-05	0.0029	0.17	0.702222	1.42405	0.42405
14097-86	Carbohydrate sulfotransferase 15	Q7LFX5	CHST15	-0.8	2.5e-05	0.0033	0.19	0.574349	1.7411	0.741101
21141-9	Protein FAM84B	Q96KN1	LRATD2	-0.52	2.6e-05	0.0033	0.2	0.697372	1.43396	0.433955
21829-8	40S ribosomal protein S12	P25398	RPS12	0.32	2.9e-05	0.0036	0.22	1.24833	0.80107	-0.19893
25910-1	IgGFc-binding protein	Q9Y6R7	FCGBP	0.78	3.2e-05	0.004	0.25	1.71713	0.582367	-0.417633
21823-5	Protein phosphatase 1G	O15355	PPM1G	0.25	3.5e-05	0.0043	0.27	1.18921	0.840896	-0.159104
7227-75	Cochlin	O43405	COCH	0.67	3.7e-05	0.0044	0.28	1.59107	0.628507	-0.371493
24474-12	Tetratricopeptide repeat protein 9A	Q92623	TTC9	1	4e-05	0.0047	0.3	2	0.5	-0.5
14042-11	Secreted frizzled-related protein 1	Q8N474	SFRP1	-0.55	4.1e-05	0.0047	0.31	0.68302	1.46409	0.464086
3837-6	Tyrosine-protein kinase ZAP-70	P43403	ZAP70	0.19	4.1e-05	0.0047	0.31	1.14076	0.876606	-0.123394
3074-6	Lipopolysaccharide-binding protein	P18428	LBP	-1.5	4.3e-05	0.0049	0.33	0.353553	2.82843	1.82843
8403-18	Fatty acid synthase	P49327	FASN	0.91	4.6e-05	0.0051	0.35	1.87905	0.532185	-0.467815
16610-13	Low-density lipoprotein receptor-related protein 10	Q7Z4F1	LRP10	-0.4	4.7e-05	0.0051	0.36	0.757858	1.31951	0.319508
16763-11	Leukocyte cell-derived chemotaxin-2	O14960	LECT2	-0.49	4.7e-05	0.0051	0.36	0.712025	1.40444	0.404445
9851-9	Fatty acid-binding protein, adipocyte	P15090	FABP4	-0.92	4.8e-05	0.0051	0.36	0.528509	1.89212	0.892115
9952-57	Transcription factor A, mitochondrial	Q00059	TFAM	0.9	4.9e-05	0.0052	0.37	1.86607	0.535887	-0.464113
2976-58	Desmoglein-1	Q02413	DSG1	0.23	5e-05	0.0052	0.38	1.17283	0.852635	-0.147365
12433-8	ADP-ribosylation factor-like protein 11	Q969Q4	ARL11	1.4	5.1e-05	0.0052	0.39	2.63902	0.378929	-0.621071
22589-3	Frizzled-2	Q14332	FZD2	-0.45	5.2e-05	0.0052	0.39	0.732043	1.36604	0.36604
20444-12	Tubulin polymerization-promoting protein family member 3	Q9BW30	TPPP3	-0.68	5.3e-05	0.0053	0.4	0.624165	1.60214	0.60214
22974-25	Histone H2B type 2-E	Q16778	H2BC21	2	5.3e-05	0.0053	0.41	4	0.25	-0.75
13119-26	Protein Z-dependent protease inhibitor	Q9UK55	SERPINA10	-0.54	5.6e-05	0.0053	0.42	0.687771	1.45397	0.453973
15394-79	Netrin receptor UNC5B	Q8IZJ1	UNC5B	-0.46	5.5e-05	0.0053	0.42	0.726986	1.37554	0.375542
13377-3	Cytochrome b561 domain-containing protein 1	Q8N8Q1	CYB561D1	0.64	5.6e-05	0.0053	0.43	1.55833	0.641713	-0.358287
15475-4	Phospholipid transfer protein	P55058	PLTP	-0.64	5.6e-05	0.0053	0.43	0.641713	1.55833	0.558329
20947-50	Protein Dr1	Q01658	DR1	1.3	5.7e-05	0.0053	0.44	2.46229	0.406126	-0.593874
11121-56	Brorin	Q2TAL6	VWC2	-0.56	5.9e-05	0.0054	0.45	0.678302	1.47427	0.474269
23261-27	Uncharacterized protein C1orf50	Q9BV19	C1orf50	-0.42	6.7e-05	0.006	0.51	0.747425	1.33793	0.337928
5489-18	Stress-induced-phosphoprotein 1	P31948	STIP1	0.8	7.1e-05	0.0063	0.54	1.7411	0.574349	-0.425651
21371-12	Bifunctional lysine-specific demethylase and histidyl-hydroxylase MINA	Q8IUF8	RIOX2	1	7.3e-05	0.0063	0.55	2	0.5	-0.5
5410-53	Cadherin-15:Extracellular domain	P55291	CDH15	0.21	7.3e-05	0.0063	0.55	1.15669	0.864537	-0.135463
4423-77	Bcl-2-like protein 1	Q07817	BCL2L1	0.28	7.3e-05	0.0063	0.56	1.21419	0.823591	-0.176409
11187-11	C-type lectin domain family 12 member A	Q5QGZ9	CLEC12A	1.4	7.5e-05	0.0064	0.57	2.63902	0.378929	-0.621071
17398-55	Heme oxygenase 1	P09601	HMOX1	-0.47	7.7e-05	0.0064	0.58	0.721965	1.38511	0.385109
23372-112	Endoplasmic reticulum-Golgi intermediate compartment protein 1	Q969X5	ERGIC1	0.75	7.8e-05	0.0064	0.59	1.68179	0.594604	-0.405396
23640-10	EH domain-containing protein 2	Q9NZN4	EHD2	-0.57	7.8e-05	0.0064	0.59	0.673617	1.48452	0.484524
5631-83	Promotilin	P12872	MLN	-1.2	8e-05	0.0066	0.61	0.435275	2.2974	1.2974
6626-81	Carbohydrate sulfotransferase 12	Q9NRB3	CHST12	-0.18	8.3e-05	0.0067	0.63	0.882703	1.13288	0.132884
21796-43	Glutathione peroxidase 3	P22352	GPX3	0.26	8.8e-05	0.0069	0.66	1.19748	0.835088	-0.164912
25262-6	Centromere/kinetochore protein zw10 homolog	O43264	ZW10	0.68	8.8e-05	0.0069	0.67	1.60214	0.624165	-0.375835
4666-214	No protein			0.88	8.8e-05	0.0069	0.67	1.84038	0.543367	-0.456633
4482-66	Complement C5b-C6 complex	P01031|P13671	C5|C6	-0.48	9.1e-05	0.007	0.69	0.716978	1.39474	0.394744
2789-26	Matrilysin	P09237	MMP7	-0.6	9.2e-05	0.007	0.7	0.659754	1.51572	0.515717
4666-202	No protein			0.67	9.2e-05	0.007	0.7	1.59107	0.628507	-0.371493
17836-17	Protein S100-A16	Q96FQ6	S100A16	-0.37	9.6e-05	0.0071	0.73	0.773782	1.29235	0.292353
5437-63	Fatty acid-binding protein, heart	P05413	FABP3	-0.93	9.8e-05	0.0071	0.74	0.524858	1.90528	0.905276
13707-27	SPARC-like protein 1	Q14515	SPARCL1	-1.1	9.8e-05	0.0071	0.75	0.466516	2.14355	1.14355
17456-53	Golgi membrane protein 1	Q8NBJ4	GOLM1	-0.4	9.9e-05	0.0071	0.75	0.757858	1.31951	0.319508
2891-1	B-cell receptor CD22	P20273	CD22	0.29	9.9e-05	0.0071	0.75	1.22264	0.817902	-0.182098
8481-44	Malic dehydrogenase_THETH	P10584	mdh	0.5	0.0001	0.0075	0.79	1.41421	0.707107	-0.292893
13381-49	Beta-1,4-galactosyltransferase 1	P15291	B4GALT1	-0.99	0.00011	0.0075	0.8	0.503478	1.98618	0.986185
20939-113	H/ACA ribonucleoprotein complex subunit 2	Q9NX24	NHP2	0.94	0.00011	0.0078	0.85	1.91853	0.521233	-0.478767
24955-116	Zinc fingers and homeoboxes protein 2	Q9Y6X8	ZHX2	0.37	0.00011	0.0078	0.86	1.29235	0.773782	-0.226218
4961-17	Annexin A2	P07355	ANXA2	0.52	0.00011	0.0078	0.86	1.43396	0.697372	-0.302628
11406-82	Isobutyryl-CoA dehydrogenase, mitochondrial	Q9UKU7	ACAD8	-0.19	0.00012	0.0083	0.92	0.876606	1.14076	0.140764
10781-19	C-type lectin domain family 4 member G	Q6UXB4	CLEC4G	0.65	0.00013	0.0084	0.96	1.56917	0.63728	-0.36272
2879-9	Alpha-1-antichymotrypsin	P01011	SERPINA3	0.36	0.00013	0.0084	0.96	1.28343	0.779165	-0.220835
7249-37	Bcl-2-like protein 10	Q9HD36	BCL2L10	0.26	0.00013	0.0084	0.97	1.19748	0.835088	-0.164912
10424-31	Neural proliferation differentiation and control protein 1	Q9NQX5	NPDC1	-0.51	0.00013	0.0084	0.98	0.702222	1.42405	0.42405
22549-73	RIP	Q13546	RIPK1	0.22	0.00013	0.0084	0.98	1.16473	0.858565	-0.141435
11872-9	Protocadherin gamma-B1	Q9Y5G3	PCDHGB1	0.41	0.00014	0.0085	1	1.32869	0.752623	-0.247377
12726-3	Regulatory factor X-associated protein	O00287	RFXAP	0.29	0.00013	0.0085	1	1.22264	0.817902	-0.182098
23246-67	Biogenesis of lysosome-related organelles complex 1 subunit 1	P78537	BLOC1S1	1.6	0.00013	0.0085	1	3.03143	0.329877	-0.670123
3512-72	Adenylate kinase_GEOSE	P27142	adk	0.61	0.00013	0.0085	1	1.52626	0.655197	-0.344803
4162-54	Serotransferrin	P02787	TF	0.53	0.00013	0.0085	1	1.44393	0.692555	-0.307445
6472-40	Melanocyte protein PMEL	P40967	PMEL	-0.46	0.00014	0.0085	1	0.726986	1.37554	0.375542
13673-21	T-complex protein 1 subunit eta	Q99832	CCT7	1.3	0.00014	0.0086	1	2.46229	0.406126	-0.593874
14054-17	Interleukin-15 receptor subunit alpha	Q13261	IL15RA	-0.35	0.00014	0.0086	1	0.784584	1.27456	0.274561
18270-10	Transcription initiation factor TFIID subunit 10	Q12962	TAF10	0.16	0.00015	0.0086	1	1.11729	0.895025	-0.104975
23668-281	Mitochondrial dynamics protein MID51	Q9NQG6	MIEF1	0.4	0.00014	0.0086	1	1.31951	0.757858	-0.242142
4834-61	Ephrin type-A receptor 2	P29317	EPHA2	-0.37	0.00014	0.0086	1	0.773782	1.29235	0.292353
8445-184	Melittin_VESMG	P68408	MELT	0.83	0.00015	0.0086	1	1.77769	0.562529	-0.437471
13479-8	Protein FAM171A2	A8MVW0	FAM171A2	0.27	0.00015	0.0087	1	1.20581	0.82932	-0.17068
20106-80	Scavenger mRNA-decapping enzyme DcpS	Q96C86	DCPS	-0.22	0.00015	0.0087	1	0.858565	1.16473	0.164734
24962-7	SH3 domain-containing kinase-binding protein 1	Q96B97	SH3KBP1	0.59	0.00015	0.0087	1	1.50525	0.664343	-0.335657
3647-49	Toll-like receptor 4:Lymphocyte antigen 96 complex	O00206|Q9Y6Y9	TLR4|LY96	-0.4	0.00015	0.0087	1	0.757858	1.31951	0.319508
5099-14	Lymphocyte activation gene 3 protein	P18627	LAG3	-0.94	0.00015	0.0087	1	0.521233	1.91853	0.918528
2744-57	Immunoglobulin G	P01857	IGHG1	0.37	0.00016	0.0088	1	1.29235	0.773782	-0.226218
3009-3	Transforming growth factor beta receptor type 3	Q03167	TGFBR3	-0.64	0.00016	0.0088	1	0.641713	1.55833	0.558329
4546-27	Adhesion G protein-coupled receptor E2	Q9UHX3	ADGRE2	-1.2	0.00016	0.0088	1	0.435275	2.2974	1.2974
8240-207	Transmembrane glycoprotein NMB:Extracellular domain	Q14956	GPNMB	-0.26	0.00016	0.0088	1	0.835088	1.19748	0.197479
13676-46	Inhibin beta B chain	P09529	INHBB	-0.98	0.00016	0.009	1	0.50698	1.97247	0.972465
15308-108	Brorin	Q2TAL6	VWC2	-0.43	0.00017	0.009	1	0.742262	1.34723	0.347234
21236-12	Transmembrane emp24 domain-containing protein 9	Q9BVK6	TMED9	-0.35	0.00017	0.009	1	0.784584	1.27456	0.274561
21861-8	Proteasome subunit beta type-10	P40306	PSMB10	0.18	0.00017	0.009	1	1.13288	0.882703	-0.117297
7799-3	Killer cell immunoglobulin-like receptor 2DL5A	Q8N109	KIR2DL5A	-0.22	0.00017	0.0091	1	0.858565	1.16473	0.164734
13453-2	39S ribosomal protein L33, mitochondrial	O75394	MRPL33	-1.8	0.00018	0.0093	1	0.287175	3.4822	2.4822
4542-24	Clusterin	P10909	CLU	0.88	0.00018	0.0093	1	1.84038	0.543367	-0.456633
24956-1	N6-adenosine-methyltransferase 70 kDa subunit	Q86U44	METTL3	0.59	0.00018	0.0095	1	1.50525	0.664343	-0.335657
7156-2	Alpha-(1,3)-fucosyltransferase 10	Q6P4F1	FUT10	-0.36	0.00019	0.0096	1	0.779165	1.28343	0.283426
7776-20	Netrin receptor UNC5B	Q8IZJ1	UNC5B	-0.43	0.00018	0.0096	1	0.742262	1.34723	0.347234
21321-2	U2 small nuclear ribonucleoprotein AAE	P09661	SNRPA1	0.75	0.00019	0.0098	1	1.68179	0.594604	-0.405396
3849-56	Green fluorescent protein_AEQVI	P42212	GFP	0.48	0.00019	0.0098	1	1.39474	0.716978	-0.283022
10938-13	Lymphocyte function-associated antigen 3	P19256	CD58	-0.23	0.0002	0.01	1	0.852635	1.17283	0.172835
15503-20	Left-right determination factor 2	O00292	LEFTY2	-0.5	0.00021	0.01	1	0.707107	1.41421	0.414214
16300-4	Triggering receptor expressed on myeloid cells 2	Q9NZC2	TREM2	-0.78	0.00022	0.01	1	0.582367	1.71713	0.717131
18934-50	Protein-glutamine gamma-glutamyltransferase 2	P21980	TGM2	0.53	0.00022	0.01	1	1.44393	0.692555	-0.307445
21387-64	Meprin A subunit alpha	Q16819	MEP1A	1.8	0.00023	0.01	1	3.4822	0.287175	-0.712825
21391-17	Choriogonadotropin subunit beta 3	P0DN86	CGB3	-0.3	0.00021	0.01	1	0.812252	1.23114	0.231144
23402-147	Ganglioside-induced differentiation-associated protein 1-like 1	Q96MZ0	GDAP1L1	0.88	0.00022	0.01	1	1.84038	0.543367	-0.456633
25117-17	PGM5	Q15124	PGM5	-0.33	0.00022	0.01	1	0.795536	1.25701	0.257013
25215-1	Mitochondrial import inner membrane translocase subunit Tim10	P62072	TIMM10	1.3	0.0002	0.01	1	2.46229	0.406126	-0.593874
2822-56	CD97 antigen	P48960	ADGRE5	0.44	0.00022	0.01	1	1.3566	0.737135	-0.262865
3902-21	S-phase kinase-associated protein 1	P63208	SKP1	0.61	0.00022	0.01	1	1.52626	0.655197	-0.344803
5225-50	Casein kinase II 2-alpha:2-beta heterotetramer	P68400|P67870	CSNK2A1|CSNK2B	1.2	0.00023	0.01	1	2.2974	0.435275	-0.564725
5246-64	cGMP-dependent 3',5'-cyclic phosphodiesterase	O00408	PDE2A	1	0.00021	0.01	1	2	0.5	-0.5
5596-75	T-cell surface glycoprotein CD5:Extracellular domain	P06127	CD5	-0.38	0.00021	0.01	1	0.768438	1.30134	0.301342
7920-30	Alpha-2,8-sialyltransferase 8B	Q92186	ST8SIA2	-0.12	0.00021	0.01	1	0.920188	1.08673	0.0867349
8449-124	Exendin-4_HELSU	P26349		0.74	0.00022	0.01	1	1.67018	0.598739	-0.401261
9834-62	Alcohol dehydrogenase 1B	P00325	ADH1B	-0.36	0.00021	0.01	1	0.779165	1.28343	0.283426
12895-28	Diacylglycerol kinase beta	Q9Y6T7	DGKB	-0.28	0.00025	0.011	1	0.823591	1.21419	0.214195
13681-173	Casein kinase II subunit alpha'	P19784	CSNK2A2	0.23	0.00025	0.011	1	1.17283	0.852635	-0.147365
14108-15	Transforming growth factor beta-1	P01137	TGFB1	-0.34	0.00028	0.011	1	0.790041	1.26576	0.265757
15483-377	Agrin	O00468	AGRN	-0.33	0.00024	0.011	1	0.795536	1.25701	0.257013
17210-2	T-cell leukemia/lymphoma protein 1A	P56279	TCL1A	0.66	0.00026	0.011	1	1.58008	0.632878	-0.367122
17515-6	Heat shock 70 kDa protein 13	P48723	HSPA13	-0.21	0.00023	0.011	1	0.864537	1.15669	0.156688
18208-3	G2/mitotic-specific cyclin-B2	O95067	CCNB2	0.12	0.00026	0.011	1	1.08673	0.920188	-0.0798123
25267-10	Heat shock 70 kDa protein 12A	O43301	HSPA12A	0.79	0.00028	0.011	1	1.72907	0.578344	-0.421656
25279-44	Nuclear valosin-containing protein-like	O15381	NVL	-0.27	0.00024	0.011	1	0.82932	1.20581	0.205808
2742-68	Sialic acid-binding Ig-like lectin 7	Q9Y286	SIGLEC7	-0.25	0.00024	0.011	1	0.840896	1.18921	0.189207
3045-72	Pleiotrophin	P21246	PTN	-0.44	0.00025	0.011	1	0.737135	1.3566	0.356604
3289-19	Carbonic anhydrase-related protein 10	Q9NS85	CA10	0.19	0.00023	0.011	1	1.14076	0.876606	-0.123394
3344-60	Antithrombin-III	P01008	SERPINC1	0.32	0.00026	0.011	1	1.24833	0.80107	-0.19893
4472-5	Tropomyosin beta chain	P07951	TPM2	0.43	0.00025	0.011	1	1.34723	0.742262	-0.257738
5066-134	CMRF35-like molecule 6	Q08708	CD300C	-0.27	0.00026	0.011	1	0.82932	1.20581	0.205808
5111-15	Neurexin-3-beta	Q9HDB5	NRXN3	-0.39	0.00026	0.011	1	0.76313	1.31039	0.310393
6375-75	Xyloside xylosyltransferase 1	Q8NBI6	XXYLT1	-0.6	0.00028	0.011	1	0.659754	1.51572	0.515717
6404-20	C1q-related factor	O75973	C1QL1	-0.33	0.00025	0.011	1	0.795536	1.25701	0.257013
7849-3	Glutaminyl-peptide cyclotransferase	Q16769	QPCT	-0.61	0.00028	0.011	1	0.655197	1.52626	0.526259
8790-6	Arylsulfatase A	P15289	ARSA	-0.29	0.00025	0.011	1	0.817902	1.22264	0.22264
9449-150	C4b-binding protein alpha chain	P04003	C4BPA	-0.23	0.00023	0.011	1	0.852635	1.17283	0.172835
19767-20	G1/S-specific cyclin-E1	P24864	CCNE1	0.3	0.00031	0.012	1	1.23114	0.812252	-0.187748
4971-1	Cathepsin Z	Q9UBR2	CTSZ	-0.21	0.00029	0.012	1	0.864537	1.15669	0.156688
5630-48	CMRF35-like molecule 8	Q9UGN4	CD300A	-0.55	0.0003	0.012	1	0.68302	1.46409	0.464086
6451-64	Asporin	Q9BXN1	ASPN	-0.28	0.00031	0.012	1	0.823591	1.21419	0.214195
15368-3	BMP-binding endothelial regulator protein	Q8N8U9	BMPER	-0.32	0.00035	0.013	1	0.80107	1.24833	0.248331
19802-22	Receptor-binding cancer antigen expressed on SiSo cells	O00559	EBAG9	0.29	0.00032	0.013	1	1.22264	0.817902	-0.182098
20941-7	Ubiquitin-like protein 3	O95164	UBL3	-0.35	0.00033	0.013	1	0.784584	1.27456	0.274561
21690-31	Leucine-rich repeat-containing protein 4	Q9HBW1	LRRC4	-0.39	0.00035	0.013	1	0.76313	1.31039	0.310393
2602-2	Angiopoietin-2	O15123	ANGPT2	-0.68	0.00032	0.013	1	0.624165	1.60214	0.60214
3898-5	26S proteasome non-ATPase regulatory subunit 7	P51665	PSMD7	0.22	0.00032	0.013	1	1.16473	0.858565	-0.141435
6931-10	Cancer/testis antigen 1	P78358	CTAG1A	-0.58	0.00034	0.013	1	0.668964	1.49485	0.494849
8483-5	Luciferin 4-monooxygenase_PHOPY	P08659		0.46	0.00035	0.013	1	1.37554	0.726986	-0.273014
8800-14	Tetratricopeptide repeat protein 17:Tetratricopeptide repeat 3	Q96AE7	TTC17	-0.26	0.00033	0.013	1	0.835088	1.19748	0.197479
10036-201	Zinc fingers and homeoboxes protein 3	Q9H4I2	ZHX3	0.37	0.00037	0.014	1	1.29235	0.773782	-0.226218
10743-13	SLIT and NTRK-like protein 1	Q96PX8	SLITRK1	-0.67	0.0004	0.014	1	0.628507	1.59107	0.591073
13098-93	Vascular endothelial growth factor D	O43915	VEGFD	-0.53	0.00037	0.014	1	0.692555	1.44393	0.443929
13547-5	5-hydroxytryptamine receptor 7	P34969	HTR7	-1.1	0.00037	0.014	1	0.466516	2.14355	1.14355
17156-72	Serine/threonine-protein kinase DCLK1	O15075	DCLK1	-0.93	0.0004	0.014	1	0.524858	1.90528	0.905276
18890-227	Fibrinogen beta chain	P02675	FGB	0.51	0.00038	0.014	1	1.42405	0.702222	-0.297778
20091-138	Ephrin-A1	P20827	EFNA1	-0.42	0.00039	0.014	1	0.747425	1.33793	0.337928
20441-35	DNA-directed RNA polymerases I, II, and III subunit RPABC1	P19388	POLR2E	0.79	0.00039	0.014	1	1.72907	0.578344	-0.421656
21813-171	Alpha-1,6-mannosylglycoprotein 6-beta-N-acetylglucosaminyltransferase A	Q09328	MGAT5	-0.4	0.00039	0.014	1	0.757858	1.31951	0.319508
21939-6	ULA1/UBA3	Q13564|Q8TBC4	NAE1|UBA3	0.74	0.00039	0.014	1	1.67018	0.598739	-0.401261
23923-26	Protein phosphatase 1F	P49593	PPM1F	1.3	0.00039	0.014	1	2.46229	0.406126	-0.593874
3043-49	SPARC	P09486	SPARC	0.53	0.00036	0.014	1	1.44393	0.692555	-0.307445
3166-92	Myeloid cell surface antigen CD33	P20138	CD33	-0.5	0.00038	0.014	1	0.707107	1.41421	0.414214
3650-8	Green fluorescent protein_AEQVI	P42212	GFP	1.1	0.00039	0.014	1	2.14355	0.466516	-0.533484
3889-64	Lamin-B1	P20700	LMNB1	0.46	0.00039	0.014	1	1.37554	0.726986	-0.273014
6207-10	Prosaposin	P07602	PSAP	-0.42	0.00039	0.014	1	0.747425	1.33793	0.337928
10562-42	Neuropilin and tolloid-like protein 2	Q8NC67	NETO2	-0.38	0.00046	0.015	1	0.768438	1.30134	0.301342
10702-1	Collagen alpha-1(XXVIII) chain	Q2UY09	COL28A1	-0.25	0.00042	0.015	1	0.840896	1.18921	0.189207
11178-21	Sushi, von Willebrand factor type A, EGF and pentraxin domain-containing protein 1:EGF-like domains 4-6	Q4LDE5	SVEP1	-0.31	0.00043	0.015	1	0.806642	1.23971	0.239708
12676-1	Protein kinase C and casein kinase substrate in neurons protein 1	Q9BY11	PACSIN1	-0.41	0.00047	0.015	1	0.752623	1.32869	0.328686
18429-10	Cadherin-1	P12830	CDH1	-0.53	0.00043	0.015	1	0.692555	1.44393	0.443929
20965-18	Microtubule-associated proteins 1A/1B light chain 3 beta 2	A6NCE7	MAP1LC3B2	0.44	0.00043	0.015	1	1.3566	0.737135	-0.262865
21643-8	40S ribosomal protein S20	P60866	RPS20	0.91	0.00045	0.015	1	1.87905	0.532185	-0.467815
24891-54	Epidermal growth factor receptor kinase substrate 8-like protein 2	Q9H6S3	EPS8L2	-0.33	0.00047	0.015	1	0.795536	1.25701	0.257013
25473-62	Protein farnesyltransferase/geranylgeranyltransferase type-1 subunit alpha	P49354	FNTA	0.42	0.00042	0.015	1	1.33793	0.747425	-0.252575
3052-8	Tumor necrosis factor ligand superfamily member 6, soluble form	P48023	FASLG	-0.55	0.00043	0.015	1	0.68302	1.46409	0.464086
3359-11	Cyclin-dependent kinase 8:Cyclin-C complex	P49336|P24863	CDK8|CCNC	0.29	0.00045	0.015	1	1.22264	0.817902	-0.182098
4450-26	Heterogeneous nuclear ribonucleoprotein A/B	Q99729	HNRNPAB	1.2	0.00043	0.015	1	2.2974	0.435275	-0.564725
4568-17	SLIT and NTRK-like protein 5	O94991	SLITRK5	-0.4	0.00045	0.015	1	0.757858	1.31951	0.319508
6653-58	Leukocyte surface antigen CD47	Q08722	CD47	0.36	0.00043	0.015	1	1.28343	0.779165	-0.220835
7198-197	Glycosaminoglycan xylosylkinase	O75063	FAM20B	-0.14	0.00047	0.015	1	0.907519	1.10191	0.101905
7945-10	Semaphorin-6A	Q9H2E6	SEMA6A	-0.35	0.00047	0.015	1	0.784584	1.27456	0.274561
8060-7	Pro-neuregulin-2, membrane-bound isoform	O14511	NRG2	-0.21	0.00045	0.015	1	0.864537	1.15669	0.156688
8326-63	Single Ig IL-1-related receptor	Q6IA17	SIGIRR	-0.28	0.00046	0.015	1	0.823591	1.21419	0.214195
9525-1	Inactive tyrosine-protein kinase 7	Q13308	PTK7	-0.2	0.00046	0.015	1	0.870551	1.1487	0.148698
11431-235	ATP-dependent DNA helicase Q1	P46063	RECQL	1.6	0.0005	0.016	1	3.03143	0.329877	-0.670123
11548-84	M-phase inducer phosphatase 1	P30304	CDC25A	-1.9	0.00054	0.016	1	0.267943	3.73213	2.73213
12717-65	TOX high mobility group box family member 3	O15405	TOX3	0.38	0.00056	0.016	1	1.30134	0.768438	-0.231562
12939-1	DNA-directed RNA polymerases I and III subunit RPAC1	O15160	POLR1C	0.15	0.00052	0.016	1	1.10957	0.90125	-0.0987495
15433-4	Proto-oncogene tyrosine-protein kinase Src	P12931	SRC	1.3	0.00056	0.016	1	2.46229	0.406126	-0.593874
15614-168	Leukocyte immunoglobulin-like receptor subfamily A member 2	Q8N149	LILRA2	-0.7	0.0005	0.016	1	0.615572	1.6245	0.624505
19197-95	Acetyl-CoA acetyltransferase, mitochondrial	P24752	ACAT1	1.3	0.00053	0.016	1	2.46229	0.406126	-0.593874
19327-31	Histone acetyltransferase type B catalytic subunit	O14929	HAT1	0.21	0.0005	0.016	1	1.15669	0.864537	-0.135463
19561-216	Plexin-D1	Q9Y4D7	PLXND1	-0.35	0.0005	0.016	1	0.784584	1.27456	0.274561
19755-38	ATPase inhibitor, mitochondrial	Q9UII2	ATP5IF1	1.4	0.00051	0.016	1	2.63902	0.378929	-0.621071
21802-53	Endonuclease 8-like 1	Q96FI4	NEIL1	0.45	0.00051	0.016	1	1.36604	0.732043	-0.267957
23271-20	3-beta-hydroxysteroid-Delta(8),Delta(7)-isomerase	Q15125	EBP	0.86	0.00052	0.016	1	1.81504	0.550953	-0.449047
23381-8	Septin-1	Q8WYJ6	SEPTIN1	0.42	0.00048	0.016	1	1.33793	0.747425	-0.252575
24973-11	MICAL-like protein 1	Q8N3F8	MICALL1	0.17	0.00054	0.016	1	1.12506	0.888843	-0.111157
25124-21	Zinc finger and BTB domain-containing protein 7A	O95365	ZBTB7A	0.25	0.00052	0.016	1	1.18921	0.840896	-0.159104
2851-63	C5a anaphylatoxin	P01031	C5	-1	0.00053	0.016	1	0.5	2	1
3875-62	AT-rich interactive domain-containing protein 3A	Q99856	ARID3A	0.52	0.00051	0.016	1	1.43396	0.697372	-0.302628
4666-195	No protein			0.5	0.00054	0.016	1	1.41421	0.707107	-0.292893
5227-60	[Pyruvate dehydrogenase (acetyl-transferring)] kinase isozyme 1, mitochondrial	Q15118	PDK1	0.56	0.00051	0.016	1	1.47427	0.678302	-0.321698
5762-35	Sperm-associated antigen 11B	Q08648	SPAG11B	-0.32	0.00054	0.016	1	0.80107	1.24833	0.248331
6321-65	Protocadherin gamma-A10	Q9Y5H3	PCDHGA10	-0.25	0.0005	0.016	1	0.840896	1.18921	0.189207
6586-19	Disintegrin and metalloproteinase domain-containing protein 11	O75078	ADAM11	-0.46	0.00049	0.016	1	0.726986	1.37554	0.375542
7060-2	ERO1-like protein alpha	Q96HE7	ERO1A	0.17	0.00048	0.016	1	1.12506	0.888843	-0.111157
7999-23	Ectonucleoside triphosphate diphosphohydrolase 1	P49961	ENTPD1	-0.35	0.00054	0.016	1	0.784584	1.27456	0.274561
9451-20	Uromodulin	P07911	UMOD	-0.43	0.00054	0.016	1	0.742262	1.34723	0.347234
12466-7	Heterogeneous nuclear ribonucleoprotein A1	P09651	HNRNPA1	1.4	0.00061	0.017	1	2.63902	0.378929	-0.621071
13510-7	Sarcoplasmic/endoplasmic reticulum calcium ATPase 3	Q93084	ATP2A3	-0.17	0.00062	0.017	1	0.888843	1.12506	0.125058
13660-76	Angiopoietin-2	O15123	ANGPT2	-0.4	0.00061	0.017	1	0.757858	1.31951	0.319508
18881-7	CD97 antigen	P48960	ADGRE5	-0.39	0.00063	0.017	1	0.76313	1.31039	0.310393
19148-58	Mitochondrial import inner membrane translocase subunit Tim8 A	O60220	TIMM8A	1.6	0.0006	0.017	1	3.03143	0.329877	-0.670123
21819-9	Negative elongation factor E	P18615	NELFE	0.24	0.00061	0.017	1	1.18099	0.846745	-0.153255
23547-21	Transcription elongation factor A protein 3	O75764	TCEA3	1.6	0.00059	0.017	1	3.03143	0.329877	-0.670123
2635-61	Layilin	Q6UX15	LAYN	0.21	0.00058	0.017	1	1.15669	0.864537	-0.135463
3171-57	Amyloid beta A4 protein	P05067	APP	0.57	0.00062	0.017	1	1.48452	0.673617	-0.326383
5463-22	Growth arrest-specific protein 1	P54826	GAS1	-0.39	0.00062	0.017	1	0.76313	1.31039	0.310393
6172-7	PolyUbiquitin K63-linked	P0CG48	UBC	0.41	0.00057	0.017	1	1.32869	0.752623	-0.247377
8459-10	Bone morphogenetic protein 6	P22004	BMP6	-0.35	0.00061	0.017	1	0.784584	1.27456	0.274561
9880-33	Tryptophan 2,3-dioxygenase	P48775	TDO2	-0.67	0.00058	0.017	1	0.628507	1.59107	0.591073
11116-16	Uncharacterized protein C11orf87	Q6NUJ2	C11orf87	-0.29	0.00069	0.018	1	0.817902	1.22264	0.22264
15585-304	Fibulin-5	Q9UBX5	FBLN5	0.36	0.00067	0.018	1	1.28343	0.779165	-0.220835
15617-8	Cytokine SCM-1 beta	Q9UBD3	XCL2	0.17	0.00069	0.018	1	1.12506	0.888843	-0.111157
15667-39	Bone morphogenetic protein 4	P12644	BMP4	-0.41	0.00064	0.018	1	0.752623	1.32869	0.328686
16614-27	R-spondin-1	Q2MKA7	RSPO1	-0.34	0.00068	0.018	1	0.790041	1.26576	0.265757
16877-19	Methionine-R-sulfoxide reductase B2, mitochondrial	Q9Y3D2	MSRB2	0.42	0.00068	0.018	1	1.33793	0.747425	-0.252575
16890-37	ADAMTS-like protein 1	Q8N6G6	ADAMTSL1	-0.45	0.00071	0.018	1	0.732043	1.36604	0.36604
17680-12	Ephrin type-B receptor 1	P54762	EPHB1	-0.36	0.00066	0.018	1	0.779165	1.28343	0.283426
19251-56	Serglycin	P10124	SRGN	-0.7	0.00065	0.018	1	0.615572	1.6245	0.624505
20976-19	U6 snRNA-associated Sm-like protein LSm3	P62310	LSM3	0.99	0.00069	0.018	1	1.98618	0.503478	-0.496522
22092-43	Caspase-4	P49662	CASP4	-0.28	0.00065	0.018	1	0.823591	1.21419	0.214195
22402-12	Histone H2A type 1-A	Q96QV6	H2AC1	2.3	0.00064	0.018	1	4.92458	0.203063	-0.796937
25108-6	Arginyl-tRNA--protein transferase 1	O95260	ATE1	0.81	0.00068	0.018	1	1.75321	0.570382	-0.429618
2682-68	60 kDa heat shock protein, mitochondrial	P10809	HSPD1	0.9	0.00064	0.018	1	1.86607	0.535887	-0.464113
2705-5	C-C motif chemokine 25	O15444	CCL25	-0.26	0.00069	0.018	1	0.835088	1.19748	0.197479
2972-57	Bone morphogenetic protein 7	P18075	BMP7	-0.59	0.00068	0.018	1	0.664343	1.50525	0.505247
4396-54	Interferon lambda-1	Q8IU54	IFNL1	0.5	0.00069	0.018	1	1.41421	0.707107	-0.292893
5028-59	Scavenger receptor cysteine-rich type 1 protein M130	Q86VB7	CD163	-0.36	0.00066	0.018	1	0.779165	1.28343	0.283426
5238-26	Peptidyl-prolyl cis-trans isomerase E	Q9UNP9	PPIE	0.74	0.0007	0.018	1	1.67018	0.598739	-0.401261
5610-32	Protein FAM171A1	Q5VUB5	FAM171A1	-0.2	0.0007	0.018	1	0.870551	1.1487	0.148698
6920-1	GDNF family receptor alpha-like	Q6UXV0	GFRAL	-0.15	0.00069	0.018	1	0.90125	1.10957	0.109569
6938-21	Protocadherin gamma-A12	O60330	PCDHGA12	-0.21	0.00067	0.018	1	0.864537	1.15669	0.156688
10553-8	Torsin-1A-interacting protein 2	Q8NFQ8	TOR1AIP2	-0.45	0.00078	0.019	1	0.732043	1.36604	0.36604
10715-5	Fc_MOUSE	Q99LC4		0.35	0.00075	0.019	1	1.27456	0.784584	-0.215416
12341-8	Dual specificity protein phosphatase 6	Q16828	DUSP6	-0.31	0.00074	0.019	1	0.806642	1.23971	0.239708
14124-6	Ephrin-A2	O43921	EFNA2	-0.3	0.00076	0.019	1	0.812252	1.23114	0.231144
14143-8	Histone H2B type 2-E	Q16778	H2BC21	2.2	0.0008	0.019	1	4.59479	0.217638	-0.782362
18392-19	Methionine adenosyltransferase 2 subunit beta	Q9NZL9	MAT2B	-0.29	0.00073	0.019	1	0.817902	1.22264	0.22264
19183-164	60S ribosomal protein L12	P30050	RPL12	0.99	0.00076	0.019	1	1.98618	0.503478	-0.496522
19195-85	40S ribosomal protein S5	P46782	RPS5	1.3	0.00072	0.019	1	2.46229	0.406126	-0.593874
20937-43	Ribosomal RNA small subunit methyltransferase NEP1	Q92979	EMG1	0.83	0.00079	0.019	1	1.77769	0.562529	-0.437471
21135-16	Splicing factor 3B subunit 6	Q9Y3B4	SF3B6	0.29	0.00074	0.019	1	1.22264	0.817902	-0.182098
21508-7	Alpha-N-acetylneuraminide alpha-2,8-sialyltransferase	Q92185	ST8SIA1	0.29	0.0008	0.019	1	1.22264	0.817902	-0.182098
21514-1	Platelet glycoprotein Ib beta chain	P13224	GP1BB	0.79	0.00077	0.019	1	1.72907	0.578344	-0.421656
3534-14	CD40 ligand	P29965	CD40LG	0.41	0.00076	0.019	1	1.32869	0.752623	-0.247377
3873-51	Thyroid peroxidase	P07202	TPO	0.2	0.00075	0.019	1	1.1487	0.870551	-0.129449
4474-19	Ubiquitin	P62979	RPS27A	0.85	0.00077	0.019	1	1.8025	0.554785	-0.445215
5633-65	Leukocyte immunoglobulin-like receptor subfamily B member 2	Q8N423	LILRB2	-0.52	0.00078	0.019	1	0.697372	1.43396	0.433955
5864-10	Fructose-bisphosphate aldolase A	P04075	ALDOA	0.76	0.00072	0.019	1	1.69349	0.590496	-0.409504
7968-15	Cytotoxic and regulatory T-cell molecule	O95727	CRTAM	-0.36	0.00078	0.019	1	0.779165	1.28343	0.283426
8474-6	Inactive tyrosine-protein kinase transmembrane receptor ROR1	Q01973	ROR1	-0.36	0.00078	0.019	1	0.779165	1.28343	0.283426

## Sheet: KW
Sequence ID	Protein Name	UniProt ID	Gene Symbol	Max.Fold.Change	chi.squared	p.value	FDR	Bonferroni	antilog	1/antilog	% Change NPASC vs CC or HC
23694-3	Asparagine synthetase	P08243	ASNS	0.28	30	3.1e-07	0.002	0.0023	1.21419	0.823591	-0.176409
13514-121	Ras-related protein Rab-35	Q15286	RAB35	0.3	28.93	5.2e-07	0.002	0.004	1.23114	0.812252	-0.187748
22080-22	BTB/POZ domain-containing adapter for CUL3-mediated RhoA degradation protein 1	Q8WZ19	KCTD13	0.52	25.53	2.9e-06	0.0042	0.022	1.43396	0.697372	-0.302628
20591-48	Gliomedin	Q6ZMI3	GLDN	-0.5	24.8	4.1e-06	0.0042	0.031	0.707107	1.41421	0.414214
7244-16	IGF-like family receptor 1	Q9H665	IGFLR1	-0.68	24.85	4e-06	0.0042	0.031	0.624165	1.60214	0.60214
16293-1	Somatoliberin	P01286	GHRH	-0.42	23.97	6.2e-06	0.0042	0.047	0.747425	1.33793	0.337928
5635-66	Triggering receptor expressed on myeloid cells 2	Q9NZC2	TREM2	-0.54	23.85	6.6e-06	0.0042	0.05	0.687771	1.45397	0.453973
7779-86	Carbohydrate sulfotransferase 11	Q9NPF2	CHST11	-0.4	23.88	6.5e-06	0.0042	0.05	0.757858	1.31951	0.319508
9244-27	Palmitoyl-protein thioesterase 1	P50897	PPT1	0.29	23.87	6.6e-06	0.0042	0.05	1.22264	0.817902	-0.182098
8368-102	Tumor necrosis factor receptor superfamily member 1B	P20333	TNFRSF1B	-0.41	23.67	7.3e-06	0.0042	0.055	0.752623	1.32869	0.328686
25124-21	Zinc finger and BTB domain-containing protein 7A	O95365	ZBTB7A	0.25	23.58	7.6e-06	0.0042	0.057	1.18921	0.840896	-0.159104
21141-9	Protein FAM84B	Q96KN1	LRATD2	-0.52	23.55	7.7e-06	0.0042	0.059	0.697372	1.43396	0.433955
3837-6	Tyrosine-protein kinase ZAP-70	P43403	ZAP70	0.19	23.52	7.8e-06	0.0042	0.059	1.14076	0.876606	-0.123394
15533-97	Macrophage scavenger receptor types I and II:Extracellular domain	P21757	MSR1	-0.6	23.44	8.1e-06	0.0042	0.062	0.659754	1.51572	0.515717
7693-13	Tumor necrosis factor receptor superfamily member 10B	O14763	TNFRSF10B	-0.15	23.39	8.3e-06	0.0042	0.063	0.90125	1.10957	0.109569
20458-22	NADH dehydrogenase [ubiquinone] 1 alpha subcomplex subunit 2	O43678	NDUFA2	0.28	23.28	8.8e-06	0.0042	0.067	1.21419	0.823591	-0.176409
15386-7	Fatty acid-binding protein, adipocyte	P15090	FABP4	-1	23	1e-05	0.0043	0.077	0.5	2	1
2654-19	Tumor necrosis factor receptor superfamily member 1A	P19438	TNFRSF1A	-0.49	22.97	1e-05	0.0043	0.078	0.712025	1.40444	0.404445
7211-2	Ribonuclease pancreatic	P07998	RNASE1	-0.76	22.78	1.1e-05	0.0043	0.086	0.590496	1.69349	0.693491
10666-7	N-acetylglucosamine-1-phosphotransferase subunit gamma	Q9UJJ9	GNPTG	-0.18	22.7	1.2e-05	0.0043	0.089	0.882703	1.13288	0.132884
8306-54	Transmembrane gamma-carboxyglutamic acid protein 1:Cytoplasmic domain	O14668	PRRG1	0.34	22.63	1.2e-05	0.0043	0.092	1.26576	0.790041	-0.209959
10837-131	Fc_MOUSE	Q99LC4		0.19	22.41	1.4e-05	0.0043	0.1	1.14076	0.876606	-0.123394
16818-200	CUB domain-containing protein 1	Q9H5V8	CDCP1	-0.56	22.38	1.4e-05	0.0043	0.1	0.678302	1.47427	0.474269
9216-100	Plexin-B2	O15031	PLXNB2	-0.39	22.46	1.3e-05	0.0043	0.1	0.76313	1.31039	0.310393
20211-75	Guanylate-binding protein 5	Q96PP8	GBP5	0.16	22.16	1.5e-05	0.0043	0.12	1.11729	0.895025	-0.104975
17819-30	Acylpyruvase FAHD1, mitochondrial	Q6P587	FAHD1	0.96	21.94	1.7e-05	0.0043	0.13	1.94531	0.514057	-0.485943
21545-51	Musculoskeletal embryonic nuclear protein 1	Q8IVN3	MUSTN1	-0.2	22	1.7e-05	0.0043	0.13	0.870551	1.1487	0.148698
7935-26	Glycosyltransferase-like protein LARGE1	O95461	LARGE1	-0.62	21.9	1.8e-05	0.0043	0.13	0.650671	1.53688	0.536875
19119-10	DNA damage-inducible transcript 3 protein	P35638	DDIT3	-0.27	21.85	1.8e-05	0.0043	0.14	0.82932	1.20581	0.205808
10576-7	Plexin domain-containing protein 2:Extracellular domain	Q6UX71	PLXDC2	-0.27	21.7	1.9e-05	0.0043	0.15	0.82932	1.20581	0.205808
24474-12	Tetratricopeptide repeat protein 9A	Q92623	TTC9	1	21.66	2e-05	0.0043	0.15	2	0.5	-0.5
3181-50	Cathepsin S	P25774	CTSS	-0.53	21.72	1.9e-05	0.0043	0.15	0.692555	1.44393	0.443929
4666-214	No protein			0.88	21.68	2e-05	0.0043	0.15	1.84038	0.543367	-0.456633
15381-45	Discoidin domain-containing receptor 2	Q16832	DDR2	-0.17	21.5	2.1e-05	0.0043	0.16	0.888843	1.12506	0.125058
25272-17	Cadherin-23	Q9H251	CDH23	0.27	21.56	2.1e-05	0.0043	0.16	1.20581	0.82932	-0.17068
11696-7	Cellular retinoic acid-binding protein 2	P29373	CRABP2	-0.76	21.44	2.2e-05	0.0043	0.17	0.590496	1.69349	0.693491
7921-65	Four-jointed box protein 1	Q86VR8	FJX1	-0.7	21.43	2.2e-05	0.0043	0.17	0.615572	1.6245	0.624505
9756-6	Transgelin	Q01995	TAGLN	-0.61	21.44	2.2e-05	0.0043	0.17	0.655197	1.52626	0.526259
21823-5	Protein phosphatase 1G	O15355	PPM1G	0.25	21.24	2.4e-05	0.0043	0.19	1.18921	0.840896	-0.159104
2891-1	B-cell receptor CD22	P20273	CD22	0.29	21.15	2.6e-05	0.0043	0.19	1.22264	0.817902	-0.182098
14036-116	Multiple PDZ domain protein	O75970	MPDZ	-0.22	21.1	2.6e-05	0.0043	0.2	0.858565	1.16473	0.164734
16763-11	Leukocyte cell-derived chemotaxin-2	O14960	LECT2	-0.49	21.1	2.6e-05	0.0043	0.2	0.712025	1.40444	0.404445
8696-15	Galactosylceramide sulfotransferase	Q99999	GAL3ST1	0.38	21.13	2.6e-05	0.0043	0.2	1.30134	0.768438	-0.231562
18270-10	Transcription initiation factor TFIID subunit 10	Q12962	TAF10	0.16	21.02	2.7e-05	0.0043	0.21	1.11729	0.895025	-0.104975
23640-10	EH domain-containing protein 2	Q9NZN4	EHD2	-0.57	20.98	2.8e-05	0.0043	0.21	0.673617	1.48452	0.484524
24682-35	Cytochrome b reductase 1	Q53TN4	CYBRD1	0.7	20.95	2.8e-05	0.0043	0.21	1.6245	0.615572	-0.384428
7251-64	Complement C1q tumor necrosis factor-related protein 3	Q9BXJ4	C1QTNF3	-0.41	21.03	2.7e-05	0.0043	0.21	0.752623	1.32869	0.328686
10514-5	Prostaglandin-H2 D-isomerase	P41222	PTGDS	-0.54	20.92	2.9e-05	0.0043	0.22	0.687771	1.45397	0.453973
16913-8	Ribonuclease T2	O00584	RNASET2	-0.38	20.89	2.9e-05	0.0043	0.22	0.768438	1.30134	0.301342
19545-145	Oxidized Protein deglycase DJ-1	Q99497	PARK7	0.24	20.9	2.9e-05	0.0043	0.22	1.18099	0.846745	-0.153255
21539-139	Synaptotagmin-6	Q5T7P8	SYT6	-0.54	20.9	2.9e-05	0.0043	0.22	0.687771	1.45397	0.453973
3289-19	Carbonic anhydrase-related protein 10	Q9NS85	CA10	0.19	20.83	3e-05	0.0043	0.23	1.14076	0.876606	-0.123394
5631-83	Promotilin	P12872	MLN	-1.2	20.81	3e-05	0.0043	0.23	0.435275	2.2974	1.2974
12726-3	Regulatory factor X-associated protein	O00287	RFXAP	0.29	20.72	3.2e-05	0.0043	0.24	1.22264	0.817902	-0.182098
3359-11	Cyclin-dependent kinase 8:Cyclin-C complex	P49336|P24863	CDK8|CCNC	0.29	20.71	3.2e-05	0.0043	0.24	1.22264	0.817902	-0.182098
8445-184	Melittin_VESMG	P68408	MELT	0.83	20.72	3.2e-05	0.0043	0.24	1.77769	0.562529	-0.437471
21829-8	40S ribosomal protein S12	P25398	RPS12	0.32	20.63	3.3e-05	0.0044	0.25	1.24833	0.80107	-0.19893
11081-1	Glycerol-3-phosphate dehydrogenase [NAD(+)], cytoplasmic	P21695	GPD1	-1.1	20.5	3.5e-05	0.0046	0.27	0.466516	2.14355	1.14355
15640-54	Transgelin	Q01995	TAGLN	-0.65	20.27	4e-05	0.0049	0.3	0.63728	1.56917	0.569168
6217-23	Sulfhydryl oxidase 1	O00391	QSOX1	-0.55	20.25	4e-05	0.0049	0.3	0.68302	1.46409	0.464086
7999-23	Ectonucleoside triphosphate diphosphohydrolase 1	P49961	ENTPD1	-0.35	20.27	4e-05	0.0049	0.3	0.784584	1.27456	0.274561
4666-202	No protein			0.67	20.24	4e-05	0.0049	0.31	1.59107	0.628507	-0.371493
4162-54	Serotransferrin	P02787	TF	0.53	20.08	4.4e-05	0.0052	0.33	1.44393	0.692555	-0.307445
14042-11	Secreted frizzled-related protein 1	Q8N474	SFRP1	-0.55	19.92	4.7e-05	0.0056	0.36	0.68302	1.46409	0.464086
22057-9	Aldehyde dehydrogenase X, mitochondrial	P30837	ALDH1B1	0.21	19.86	4.9e-05	0.0056	0.37	1.15669	0.864537	-0.135463
4712-28	Apolipoprotein D	P05090	APOD	0.32	19.85	4.9e-05	0.0056	0.37	1.24833	0.80107	-0.19893
7227-75	Cochlin	O43405	COCH	0.67	19.85	4.9e-05	0.0056	0.37	1.59107	0.628507	-0.371493
3902-21	S-phase kinase-associated protein 1	P63208	SKP1	0.61	19.71	5.2e-05	0.0058	0.4	1.52626	0.655197	-0.344803
5080-131	Transmembrane glycoprotein NMB:Extracellular domain	Q14956	GPNMB	-0.32	19.69	5.3e-05	0.0058	0.4	0.80107	1.24833	0.248331
8449-124	Exendin-4_HELSU	P26349		0.74	19.51	5.8e-05	0.0063	0.44	1.67018	0.598739	-0.401261
3581-53	Alpha-2-HS-glycoprotein	P02765	AHSG	0.25	19.42	6.1e-05	0.0064	0.46	1.18921	0.840896	-0.159104
9294-45	Microfibrillar-associated protein 2	P55001	MFAP2	-0.46	19.44	6e-05	0.0064	0.46	0.726986	1.37554	0.375542
7721-81	Fragile X mental retardation protein 1	Q06787	FMR1	0.27	19.39	6.2e-05	0.0064	0.47	1.20581	0.82932	-0.17068
8471-53	Allophycocyanin_CYACA	Q9TLS8|Q9TLS7	apcB|apcA	0.87	19.31	6.4e-05	0.0066	0.49	1.82766	0.547147	-0.452853
23020-18	Regulator of G-protein signaling 4	P49798	RGS4	-0.4	19.09	7.1e-05	0.0071	0.54	0.757858	1.31951	0.319508
4546-27	Adhesion G protein-coupled receptor E2	Q9UHX3	ADGRE2	-1.2	19.12	7.1e-05	0.0071	0.54	0.435275	2.2974	1.2974
3849-56	Green fluorescent protein_AEQVI	P42212	GFP	0.48	19.03	7.4e-05	0.0072	0.56	1.39474	0.716978	-0.283022
18429-10	Cadherin-1	P12830	CDH1	-0.53	19	7.5e-05	0.0072	0.57	0.692555	1.44393	0.443929
2976-58	Desmoglein-1	Q02413	DSG1	0.23	18.99	7.5e-05	0.0072	0.57	1.17283	0.852635	-0.147365
13707-27	SPARC-like protein 1	Q14515	SPARCL1	-1.1	18.94	7.7e-05	0.0073	0.59	0.466516	2.14355	1.14355
20576-71	Frizzled-7	O75084	FZD7	-0.51	18.91	7.8e-05	0.0073	0.6	0.702222	1.42405	0.42405
23261-27	Uncharacterized protein C1orf50	Q9BV19	C1orf50	-0.42	18.91	7.8e-05	0.0073	0.6	0.747425	1.33793	0.337928
5246-64	cGMP-dependent 3',5'-cyclic phosphodiesterase	O00408	PDE2A	1	18.86	8e-05	0.0073	0.61	2	0.5	-0.5
21385-5	SLIT and NTRK-like protein 2	Q9H156	SLITRK2	-0.6	18.78	8.3e-05	0.0075	0.63	0.659754	1.51572	0.515717
8481-44	Malic dehydrogenase_THETH	P10584	mdh	0.5	18.61	9.1e-05	0.0081	0.69	1.41421	0.707107	-0.292893
8348-4	Ephrin type-B receptor 2	P29323	EPHB2	-0.42	18.56	9.3e-05	0.0082	0.71	0.747425	1.33793	0.337928
11406-82	Isobutyryl-CoA dehydrogenase, mitochondrial	Q9UKU7	ACAD8	-0.19	18.53	9.5e-05	0.0083	0.72	0.876606	1.14076	0.140764
21768-9	Alpha-1,6-mannosylglycoprotein 6-beta-N-acetylglucosaminyltransferase A	Q09328	MGAT5	-0.49	18.48	9.7e-05	0.0083	0.74	0.712025	1.40444	0.404445
8403-18	Fatty acid synthase	P49327	FASN	0.91	18.47	9.8e-05	0.0083	0.74	1.87905	0.532185	-0.467815
3647-49	Toll-like receptor 4:Lymphocyte antigen 96 complex	O00206|Q9Y6Y9	TLR4|LY96	-0.4	18.42	0.0001	0.0084	0.76	0.757858	1.31951	0.319508
12424-107	Thymocyte nuclear protein 1	Q9P016	THYN1	0.5	18.41	0.0001	0.0084	0.77	1.41421	0.707107	-0.292893
20444-12	Tubulin polymerization-promoting protein family member 3	Q9BW30	TPPP3	-0.68	18.38	0.0001	0.0084	0.78	0.624165	1.60214	0.60214
19767-20	G1/S-specific cyclin-E1	P24864	CCNE1	0.3	18.34	0.0001	0.0085	0.79	1.23114	0.812252	-0.187748
22587-37	Ephrin type-A receptor 6	Q9UF33	EPHA6	-0.66	18.33	0.0001	0.0085	0.8	0.632878	1.58008	0.580083
4469-78	Carbohydrate sulfotransferase 15	Q7LFX5	CHST15	-1.2	18.26	0.00011	0.0086	0.82	0.435275	2.2974	1.2974
3898-5	26S proteasome non-ATPase regulatory subunit 7	P51665	PSMD7	0.22	18.23	0.00011	0.0086	0.83	1.16473	0.858565	-0.141435
21535-5	Alanyl-tRNA editing protein Aarsd1	Q9BTE6	AARSD1	0.87	18.22	0.00011	0.0086	0.84	1.82766	0.547147	-0.452853
8060-7	Pro-neuregulin-2, membrane-bound isoform	O14511	NRG2	-0.21	18.22	0.00011	0.0086	0.84	0.864537	1.15669	0.156688
17768-50	Hydroxyacid oxidase 1	Q9UJM8	HAO1	-0.45	18.19	0.00011	0.0086	0.85	0.732043	1.36604	0.36604
11187-11	C-type lectin domain family 12 member A	Q5QGZ9	CLEC12A	1.4	18.09	0.00012	0.0089	0.9	2.63902	0.378929	-0.621071
5489-18	Stress-induced-phosphoprotein 1	P31948	STIP1	0.8	18.08	0.00012	0.0089	0.9	1.7411	0.574349	-0.425651
3512-72	Adenylate kinase_GEOSE	P27142	adk	0.61	18.06	0.00012	0.0089	0.91	1.52626	0.655197	-0.344803
3043-49	SPARC	P09486	SPARC	0.53	18.01	0.00012	0.0089	0.93	1.44393	0.692555	-0.307445
4666-195	No protein			0.5	18.01	0.00012	0.0089	0.93	1.41421	0.707107	-0.292893
8790-6	Arylsulfatase A	P15289	ARSA	-0.29	17.98	0.00012	0.0089	0.95	0.817902	1.22264	0.22264
22589-3	Frizzled-2	Q14332	FZD2	-0.45	17.95	0.00013	0.0089	0.96	0.732043	1.36604	0.36604
2879-9	Alpha-1-antichymotrypsin	P01011	SERPINA3	0.36	17.94	0.00013	0.0089	0.96	1.28343	0.779165	-0.220835
3650-8	Green fluorescent protein_AEQVI	P42212	GFP	1.1	17.96	0.00013	0.0089	0.96	2.14355	0.466516	-0.533484
23668-281	Mitochondrial dynamics protein MID51	Q9NQG6	MIEF1	0.4	17.91	0.00013	0.009	0.98	1.31951	0.757858	-0.242142
7249-37	Bcl-2-like protein 10	Q9HD36	BCL2L10	0.26	17.82	0.00013	0.0093	1	1.19748	0.835088	-0.164912
18934-50	Protein-glutamine gamma-glutamyltransferase 2	P21980	TGM2	0.53	17.74	0.00014	0.0095	1	1.44393	0.692555	-0.307445
7799-3	Killer cell immunoglobulin-like receptor 2DL5A	Q8N109	KIR2DL5A	-0.22	17.76	0.00014	0.0095	1	0.858565	1.16473	0.164734
13119-26	Protein Z-dependent protease inhibitor	Q9UK55	SERPINA10	-0.54	17.58	0.00015	0.0098	1	0.687771	1.45397	0.453973
15412-40	Baculoviral IAP repeat-containing protein 7	Q96CA5	BIRC7	-0.17	17.66	0.00015	0.0098	1	0.888843	1.12506	0.125058
16599-38	GPN-loop GTPase 1	Q9HCN4	GPN1	0.25	17.62	0.00015	0.0098	1	1.18921	0.840896	-0.159104
16610-13	Low-density lipoprotein receptor-related protein 10	Q7Z4F1	LRP10	-0.4	17.58	0.00015	0.0098	1	0.757858	1.31951	0.319508
17210-2	T-cell leukemia/lymphoma protein 1A	P56279	TCL1A	0.66	17.64	0.00015	0.0098	1	1.58008	0.632878	-0.367122
25074-119	Putative glycerol kinase 5	Q6ZS86	GK5	0.095	17.61	0.00015	0.0098	1	1.06807	0.936272	-0.0637278
14108-15	Transforming growth factor beta-1	P01137	TGFB1	-0.34	17.49	0.00016	0.01	1	0.790041	1.26576	0.265757
16300-4	Triggering receptor expressed on myeloid cells 2	Q9NZC2	TREM2	-0.78	17.39	0.00017	0.01	1	0.582367	1.71713	0.717131
17456-53	Golgi membrane protein 1	Q8NBJ4	GOLM1	-0.4	17.39	0.00017	0.01	1	0.757858	1.31951	0.319508
17836-17	Protein S100-A16	Q96FQ6	S100A16	-0.37	17.29	0.00018	0.01	1	0.773782	1.29235	0.292353
22465-43	Transcription factor HES-1	Q14469	HES1	0.29	17.26	0.00018	0.01	1	1.22264	0.817902	-0.182098
24955-116	Zinc fingers and homeoboxes protein 2	Q9Y6X8	ZHX2	0.37	17.53	0.00016	0.01	1	1.29235	0.773782	-0.226218
24962-7	SH3 domain-containing kinase-binding protein 1	Q96B97	SH3KBP1	0.59	17.29	0.00018	0.01	1	1.50525	0.664343	-0.335657
25117-17	PGM5	Q15124	PGM5	-0.33	17.46	0.00016	0.01	1	0.795536	1.25701	0.257013
2789-26	Matrilysin	P09237	MMP7	-0.6	17.45	0.00016	0.01	1	0.659754	1.51572	0.515717
4423-77	Bcl-2-like protein 1	Q07817	BCL2L1	0.28	17.38	0.00017	0.01	1	1.21419	0.823591	-0.176409
4482-66	Complement C5b-C6 complex	P01031|P13671	C5|C6	-0.48	17.47	0.00016	0.01	1	0.716978	1.39474	0.394744
5437-63	Fatty acid-binding protein, heart	P05413	FABP3	-0.93	17.47	0.00016	0.01	1	0.524858	1.90528	0.905276
7948-129	Glycolipid transfer protein domain-containing protein 2	A6NH11	GLTPD2	-0.79	17.39	0.00017	0.01	1	0.578344	1.72907	0.729074
9851-9	Fatty acid-binding protein, adipocyte	P15090	FABP4	-0.92	17.31	0.00017	0.01	1	0.528509	1.89212	0.892115
15617-8	Cytokine SCM-1 beta	Q9UBD3	XCL2	0.17	16.97	0.00021	0.011	1	1.12506	0.888843	-0.111157
17398-55	Heme oxygenase 1	P09601	HMOX1	-0.47	17.07	0.0002	0.011	1	0.721965	1.38511	0.385109
21391-17	Choriogonadotropin subunit beta 3	P0DN86	CGB3	-0.3	16.98	0.00021	0.011	1	0.812252	1.23114	0.231144
22092-43	Caspase-4	P49662	CASP4	-0.28	16.98	0.00021	0.011	1	0.823591	1.21419	0.214195
3045-72	Pleiotrophin	P21246	PTN	-0.44	17.18	0.00019	0.011	1	0.737135	1.3566	0.356604
9609-25	Zinc finger protein 275	Q9NSD4	ZNF275	-0.3	17.15	0.00019	0.011	1	0.812252	1.23114	0.231144
12916-3	Protein p13 MTCP-1	P56278	MTCP1	-0.37	16.78	0.00023	0.012	1	0.773782	1.29235	0.292353
16614-27	R-spondin-1	Q2MKA7	RSPO1	-0.34	16.81	0.00022	0.012	1	0.790041	1.26576	0.265757
22549-73	RIP	Q13546	RIPK1	0.22	16.77	0.00023	0.012	1	1.16473	0.858565	-0.141435
23372-112	Endoplasmic reticulum-Golgi intermediate compartment protein 1	Q969X5	ERGIC1	0.75	16.74	0.00023	0.012	1	1.68179	0.594604	-0.405396
2744-57	Immunoglobulin G	P01857	IGHG1	0.37	16.86	0.00022	0.012	1	1.29235	0.773782	-0.226218
7968-15	Cytotoxic and regulatory T-cell molecule	O95727	CRTAM	-0.36	16.89	0.00022	0.012	1	0.779165	1.28343	0.283426
10424-31	Neural proliferation differentiation and control protein 1	Q9NQX5	NPDC1	-0.51	16.44	0.00027	0.013	1	0.702222	1.42405	0.42405
10639-1	Fc_MOUSE	Q99LC4		-0.45	16.61	0.00025	0.013	1	0.732043	1.36604	0.36604
11121-56	Brorin	Q2TAL6	VWC2	-0.56	16.39	0.00028	0.013	1	0.678302	1.47427	0.474269
15394-79	Netrin receptor UNC5B	Q8IZJ1	UNC5B	-0.46	16.55	0.00026	0.013	1	0.726986	1.37554	0.375542
20091-138	Ephrin-A1	P20827	EFNA1	-0.42	16.39	0.00028	0.013	1	0.747425	1.33793	0.337928
21382-70	Zinc phosphodiesterase ELAC protein 1	Q9H777	ELAC1	0.93	16.6	0.00025	0.013	1	1.90528	0.524858	-0.475142
25262-6	Centromere/kinetochore protein zw10 homolog	O43264	ZW10	0.68	16.46	0.00027	0.013	1	1.60214	0.624165	-0.375835
2635-61	Layilin	Q6UX15	LAYN	0.21	16.61	0.00025	0.013	1	1.15669	0.864537	-0.135463
4834-61	Ephrin type-A receptor 2	P29317	EPHA2	-0.37	16.46	0.00027	0.013	1	0.773782	1.29235	0.292353
5410-53	Cadherin-15:Extracellular domain	P55291	CDH15	0.21	16.53	0.00026	0.013	1	1.15669	0.864537	-0.135463
6653-58	Leukocyte surface antigen CD47	Q08722	CD47	0.36	16.62	0.00025	0.013	1	1.28343	0.779165	-0.220835
7156-2	Alpha-(1,3)-fucosyltransferase 10	Q6P4F1	FUT10	-0.36	16.66	0.00024	0.013	1	0.779165	1.28343	0.283426
11229-16	Serine/threonine-protein kinase/endoribonuclease IRE1	O75460	ERN1	-0.27	16.22	0.0003	0.014	1	0.82932	1.20581	0.205808
14097-86	Carbohydrate sulfotransferase 15	Q7LFX5	CHST15	-0.8	16.27	0.00029	0.014	1	0.574349	1.7411	0.741101
14100-63	Complement C1q subcomponent subunit C	P02747	C1QC	-0.39	16.15	0.00031	0.014	1	0.76313	1.31039	0.310393
21796-43	Glutathione peroxidase 3	P22352	GPX3	0.26	16.26	0.00029	0.014	1	1.19748	0.835088	-0.164912
2695-25	Platelet endothelial cell adhesion molecule	P16284	PECAM1	0.3	16.23	0.0003	0.014	1	1.23114	0.812252	-0.187748
4128-27	C-C motif chemokine 24	O00175	CCL24	0.29	16.3	0.00029	0.014	1	1.22264	0.817902	-0.182098
4474-19	Ubiquitin	P62979	RPS27A	0.85	16.2	0.0003	0.014	1	1.8025	0.554785	-0.445215
5202-4	Peptidyl-prolyl cis-trans isomerase D	Q08752	PPID	1	16.25	0.0003	0.014	1	2	0.5	-0.5
5225-50	Casein kinase II 2-alpha:2-beta heterotetramer	P68400|P67870	CSNK2A1|CSNK2B	1.2	16.35	0.00028	0.014	1	2.2974	0.435275	-0.564725
5630-48	CMRF35-like molecule 8	Q9UGN4	CD300A	-0.55	16.17	0.00031	0.014	1	0.68302	1.46409	0.464086
5648-28	Chymotrypsinogen B2	Q6GPI1	CTRB2	-0.54	16.18	0.00031	0.014	1	0.687771	1.45397	0.453973
8240-207	Transmembrane glycoprotein NMB:Extracellular domain	Q14956	GPNMB	-0.26	16.26	0.00029	0.014	1	0.835088	1.19748	0.197479
8483-5	Luciferin 4-monooxygenase_PHOPY	P08659		0.46	16.36	0.00028	0.014	1	1.37554	0.726986	-0.273014
12020-39	Bisphosphoglycerate mutase	P07738	BPGM	0.99	15.71	0.00039	0.015	1	1.98618	0.503478	-0.496522
12895-28	Diacylglycerol kinase beta	Q9Y6T7	DGKB	-0.28	15.98	0.00034	0.015	1	0.823591	1.21419	0.214195
14054-17	Interleukin-15 receptor subunit alpha	Q13261	IL15RA	-0.35	15.88	0.00036	0.015	1	0.784584	1.27456	0.274561
17515-6	Heat shock 70 kDa protein 13	P48723	HSPA13	-0.21	15.72	0.00039	0.015	1	0.864537	1.15669	0.156688
21180-16	PI-PLC X domain-containing protein 3	Q63HM9	PLCXD3	-0.25	15.89	0.00035	0.015	1	0.840896	1.18921	0.189207
21861-8	Proteasome subunit beta type-10	P40306	PSMB10	0.18	15.77	0.00038	0.015	1	1.13288	0.882703	-0.117297
22385-2	PWWP domain-containing protein MUM1	Q2TAK8	PWWP3A	0.52	15.9	0.00035	0.015	1	1.43396	0.697372	-0.302628
22512-18	Neuroguidin	Q8NEJ9	NGDN	0.16	15.88	0.00036	0.015	1	1.11729	0.895025	-0.104975
22801-83	Telomere repeats-binding bouquet formation protein 2	Q8NHR7	TERB2	-0.19	15.85	0.00036	0.015	1	0.876606	1.14076	0.140764
25116-11	Coiled-coil domain-containing protein 9	Q9Y3X0	CCDC9	0.49	15.73	0.00038	0.015	1	1.40444	0.712025	-0.287975
25910-1	IgGFc-binding protein	Q9Y6R7	FCGBP	0.78	15.7	0.00039	0.015	1	1.71713	0.582367	-0.417633
2822-56	CD97 antigen	P48960	ADGRE5	0.44	15.8	0.00037	0.015	1	1.3566	0.737135	-0.262865
2906-55	Interleukin-4	P05112	IL4	0.36	15.95	0.00034	0.015	1	1.28343	0.779165	-0.220835
3171-57	Amyloid beta A4 protein	P05067	APP	0.57	16.01	0.00033	0.015	1	1.48452	0.673617	-0.326383
3873-51	Thyroid peroxidase	P07202	TPO	0.2	15.89	0.00035	0.015	1	1.1487	0.870551	-0.129449
3889-64	Lamin-B1	P20700	LMNB1	0.46	15.71	0.00039	0.015	1	1.37554	0.726986	-0.273014
4493-92	Interleukin-11	P20809	IL11	0.34	15.98	0.00034	0.015	1	1.26576	0.790041	-0.209959
4545-53	Mitochondrial import inner membrane translocase subunit TIM14	Q96DA6	DNAJC19	0.31	15.93	0.00035	0.015	1	1.23971	0.806642	-0.193358
6055-53	Interferon alpha/beta receptor 1	P17181	IFNAR1	0.17	15.73	0.00038	0.015	1	1.12506	0.888843	-0.111157
6586-19	Disintegrin and metalloproteinase domain-containing protein 11	O75078	ADAM11	-0.46	15.77	0.00038	0.015	1	0.726986	1.37554	0.375542
7920-30	Alpha-2,8-sialyltransferase 8B	Q92186	ST8SIA2	-0.12	15.79	0.00037	0.015	1	0.920188	1.08673	0.0867349
8310-6	Zymogen granule protein 16 homolog B	Q96DA0	ZG16B	1	15.71	0.00039	0.015	1	2	0.5	-0.5
10605-22	Adipocyte plasma membrane-associated protein	Q9HDC9	APMAP	-0.43	15.38	0.00046	0.016	1	0.742262	1.34723	0.347234
10938-13	Lymphocyte function-associated antigen 3	P19256	CD58	-0.23	15.43	0.00045	0.016	1	0.852635	1.17283	0.172835
11222-62	Fc_MOUSE	Q99LC4		-0.16	15.57	0.00042	0.016	1	0.895025	1.11729	0.117287
12401-3	AMSH-like protease	Q96FJ0	STAMBPL1	0.21	15.31	0.00047	0.016	1	1.15669	0.864537	-0.135463
12717-65	TOX high mobility group box family member 3	O15405	TOX3	0.38	15.5	0.00043	0.016	1	1.30134	0.768438	-0.231562
13453-2	39S ribosomal protein L33, mitochondrial	O75394	MRPL33	-1.8	15.66	0.0004	0.016	1	0.287175	3.4822	2.4822
13673-21	T-complex protein 1 subunit eta	Q99832	CCT7	1.3	15.56	0.00042	0.016	1	2.46229	0.406126	-0.593874
15347-12	Hemopexin	P02790	HPX	0.52	15.47	0.00044	0.016	1	1.43396	0.697372	-0.302628
16853-5	Nicotinamide riboside kinase 1	Q9NWW6	NMRK1	-0.29	15.57	0.00042	0.016	1	0.817902	1.22264	0.22264
16877-19	Methionine-R-sulfoxide reductase B2, mitochondrial	Q9Y3D2	MSRB2	0.42	15.53	0.00042	0.016	1	1.33793	0.747425	-0.252575
17812-2	Protein tyrosine phosphatase type IVA 1	Q93096	PTP4A1	-0.33	15.3	0.00048	0.016	1	0.795536	1.25701	0.257013
20106-80	Scavenger mRNA-decapping enzyme DcpS	Q96C86	DCPS	-0.22	15.48	0.00044	0.016	1	0.858565	1.16473	0.164734
20937-43	Ribosomal RNA small subunit methyltransferase NEP1	Q92979	EMG1	0.83	15.38	0.00046	0.016	1	1.77769	0.562529	-0.437471
20965-18	Microtubule-associated proteins 1A/1B light chain 3 beta 2	A6NCE7	MAP1LC3B2	0.44	15.39	0.00046	0.016	1	1.3566	0.737135	-0.262865
21367-63	Nuclear receptor-binding factor 2	Q96F24	NRBF2	0.49	15.38	0.00046	0.016	1	1.40444	0.712025	-0.287975
21440-9	ADAM 8	P78325	ADAM8	-0.16	15.62	0.00041	0.016	1	0.895025	1.11729	0.117287
21939-6	ULA1/UBA3	Q13564|Q8TBC4	NAE1|UBA3	0.74	15.31	0.00047	0.016	1	1.67018	0.598739	-0.401261
23625-44	Uncharacterized protein KIAA1143	Q96AT1	KIAA1143	0.22	15.53	0.00042	0.016	1	1.16473	0.858565	-0.141435
24708-7	Short-chain dehydrogenase/reductase 3	O75911	DHRS3	-0.098	15.31	0.00047	0.016	1	0.934327	1.07029	0.0702887
24956-1	N6-adenosine-methyltransferase 70 kDa subunit	Q86U44	METTL3	0.59	15.66	0.0004	0.016	1	1.50525	0.664343	-0.335657
24981-8	Cytoplasmic dynein 1 light intermediate chain 1	Q9Y6G9	DYNC1LI1	0.64	15.44	0.00044	0.016	1	1.55833	0.641713	-0.358287
2742-68	Sialic acid-binding Ig-like lectin 7	Q9Y286	SIGLEC7	-0.25	15.29	0.00048	0.016	1	0.840896	1.18921	0.189207
3627-71	Membrane metallo-endopeptidase-like 1	Q495T6	MMEL1	0.18	15.47	0.00044	0.016	1	1.13288	0.882703	-0.117297
3875-62	AT-rich interactive domain-containing protein 3A	Q99856	ARID3A	0.52	15.45	0.00044	0.016	1	1.43396	0.697372	-0.302628
5099-14	Lymphocyte activation gene 3 protein	P18627	LAG3	-0.94	15.4	0.00045	0.016	1	0.521233	1.91853	0.918528
5111-15	Neurexin-3-beta	Q9HDB5	NRXN3	-0.39	15.38	0.00046	0.016	1	0.76313	1.31039	0.310393
5596-75	T-cell surface glycoprotein CD5:Extracellular domain	P06127	CD5	-0.38	15.66	0.0004	0.016	1	0.768438	1.30134	0.301342
5762-35	Sperm-associated antigen 11B	Q08648	SPAG11B	-0.32	15.61	0.00041	0.016	1	0.80107	1.24833	0.248331
6172-7	PolyUbiquitin K63-linked	P0CG48	UBC	0.41	15.35	0.00046	0.016	1	1.32869	0.752623	-0.247377
6472-40	Melanocyte protein PMEL	P40967	PMEL	-0.46	15.64	0.0004	0.016	1	0.726986	1.37554	0.375542
6931-10	Cancer/testis antigen 1	P78358	CTAG1A	-0.58	15.43	0.00045	0.016	1	0.668964	1.49485	0.494849
7922-5	Adrenomedullin	P35318	ADM	-0.29	15.59	0.00041	0.016	1	0.817902	1.22264	0.22264
9952-57	Transcription factor A, mitochondrial	Q00059	TFAM	0.9	15.28	0.00048	0.016	1	1.86607	0.535887	-0.464113
10624-45	Serine protease inhibitor Kazal-type 13	Q1W4C9	SPINK13	-0.24	15.12	0.00052	0.017	1	0.846745	1.18099	0.180993
10699-52	Prolow-density lipoprotein receptor-related protein 1	Q07954	LRP1	-0.2	14.86	0.00059	0.017	1	0.870551	1.1487	0.148698
10781-19	C-type lectin domain family 4 member G	Q6UXB4	CLEC4G	0.65	15.06	0.00054	0.017	1	1.56917	0.63728	-0.36272
11551-16	SWI/SNF-related matrix-associated actin-dependent regulator of chromatin subfamily E member 1-related	Q9P0W2	HMG20B	0.24	15.19	0.0005	0.017	1	1.18099	0.846745	-0.153255
12341-8	Dual specificity protein phosphatase 6	Q16828	DUSP6	-0.31	15.1	0.00053	0.017	1	0.806642	1.23971	0.239708
12576-21	Melanoma-associated antigen 3	P43357	MAGEA3	-0.23	15.22	0.00049	0.017	1	0.852635	1.17283	0.172835
12626-6	Sentrin-specific protease 7	Q9BQF6	SENP7	-0.27	14.89	0.00058	0.017	1	0.82932	1.20581	0.205808
12676-1	Protein kinase C and casein kinase substrate in neurons protein 1	Q9BY11	PACSIN1	-0.41	15.02	0.00055	0.017	1	0.752623	1.32869	0.328686
13510-7	Sarcoplasmic/endoplasmic reticulum calcium ATPase 3	Q93084	ATP2A3	-0.17	15.11	0.00052	0.017	1	0.888843	1.12506	0.125058
13681-173	Casein kinase II subunit alpha'	P19784	CSNK2A2	0.23	15.23	0.00049	0.017	1	1.17283	0.852635	-0.147365
15308-108	Brorin	Q2TAL6	VWC2	-0.43	14.95	0.00057	0.017	1	0.742262	1.34723	0.347234
15433-4	Proto-oncogene tyrosine-protein kinase Src	P12931	SRC	1.3	14.98	0.00056	0.017	1	2.46229	0.406126	-0.593874
15475-4	Phospholipid transfer protein	P55058	PLTP	-0.64	14.92	0.00058	0.017	1	0.641713	1.55833	0.558329
17156-72	Serine/threonine-protein kinase DCLK1	O15075	DCLK1	-0.93	14.88	0.00059	0.017	1	0.524858	1.90528	0.905276
17671-58	Inhibitor of growth protein 4	Q9UNL4	ING4	-0.17	14.96	0.00056	0.017	1	0.888843	1.12506	0.125058
18195-3	Oral cancer-overexpressed protein 1	Q8WV07	LTO1	0.32	15.1	0.00053	0.017	1	1.24833	0.80107	-0.19893
18208-3	G2/mitotic-specific cyclin-B2	O95067	CCNB2	0.12	15.15	0.00051	0.017	1	1.08673	0.920188	-0.0798123
18328-36	Pyrroline-5-carboxylate reductase 2	Q96C36	PYCR2	0.14	15.18	0.00051	0.017	1	1.10191	0.907519	-0.0924808
18392-19	Methionine adenosyltransferase 2 subunit beta	Q9NZL9	MAT2B	-0.29	15.06	0.00054	0.017	1	0.817902	1.22264	0.22264
19601-15	Ankyrin repeat and SOCS box protein 9	Q96DX5	ASB9	-0.64	15.12	0.00052	0.017	1	0.641713	1.55833	0.558329
19752-197	Methionine aminopeptidase 1D, mitochondrial	Q6UB28	METAP1D	0.17	14.94	0.00057	0.017	1	1.12506	0.888843	-0.111157
24891-54	Epidermal growth factor receptor kinase substrate 8-like protein 2	Q9H6S3	EPS8L2	-0.33	14.91	0.00058	0.017	1	0.795536	1.25701	0.257013
3340-53	Thrombospondin-4	P35443	THBS4	-0.68	14.99	0.00056	0.017	1	0.624165	1.60214	0.60214
3344-60	Antithrombin-III	P01008	SERPINC1	0.32	14.88	0.00059	0.017	1	1.24833	0.80107	-0.19893
4130-71	Fibroblast growth factor 6	P10767	FGF6	0.37	14.93	0.00057	0.017	1	1.29235	0.773782	-0.226218
4394-71	Fibroblast growth factor 8 isoform A	P55075	FGF8	0.34	15.23	0.00049	0.017	1	1.26576	0.790041	-0.209959
4396-54	Interferon lambda-1	Q8IU54	IFNL1	0.5	14.9	0.00058	0.017	1	1.41421	0.707107	-0.292893
4472-5	Tropomyosin beta chain	P07951	TPM2	0.43	14.97	0.00056	0.017	1	1.34723	0.742262	-0.257738
5227-60	[Pyruvate dehydrogenase (acetyl-transferring)] kinase isozyme 1, mitochondrial	Q15118	PDK1	0.56	14.87	0.00059	0.017	1	1.47427	0.678302	-0.321698
6626-81	Carbohydrate sulfotransferase 12	Q9NRB3	CHST12	-0.18	15.14	0.00052	0.017	1	0.882703	1.13288	0.132884
8360-169	Natural cytotoxicity triggering receptor 1	O76036	NCR1	-0.24	14.95	0.00057	0.017	1	0.846745	1.18099	0.180993
8459-10	Bone morphogenetic protein 6	P22004	BMP6	-0.35	15.04	0.00054	0.017	1	0.784584	1.27456	0.274561
8992-1	Transmembrane protein 2	Q9UHN6	CEMIP2	-0.32	15.12	0.00052	0.017	1	0.80107	1.24833	0.248331
9096-80	Lymphoid-restricted membrane protein	Q12912	IRAG2	-0.28	15.2	0.0005	0.017	1	0.823591	1.21419	0.214195
17474-106	YEATS domain-containing protein 4	O95619	YEATS4	0.091	14.8	0.00061	0.018	1	1.06511	0.938872	-0.0611283
22469-103	Homeobox protein HMX2	A2RU54	HMX2	-0.21	14.77	0.00062	0.018	1	0.864537	1.15669	0.156688
25072-11	Chromodomain-helicase-DNA-binding protein 1-like	Q86WJ1	CHD1L	0.29	14.77	0.00062	0.018	1	1.22264	0.817902	-0.182098
10743-13	SLIT and NTRK-like protein 1	Q96PX8	SLITRK1	-0.67	14.47	0.00072	0.019	1	0.628507	1.59107	0.591073
11591-43	Protein regulator of cytokinesis 1	O43663	PRC1	-0.12	14.61	0.00067	0.019	1	0.920188	1.08673	0.0867349
11872-9	Protocadherin gamma-B1	Q9Y5G3	PCDHGB1	0.41	14.54	0.0007	0.019	1	1.32869	0.752623	-0.247377
13042-7	Potassium voltage-gated channel subfamily A member 10	Q16322	KCNA10	-0.19	14.49	0.00071	0.019	1	0.876606	1.14076	0.140764
13676-46	Inhibin beta B chain	P09529	INHBB	-0.98	14.58	0.00068	0.019	1	0.50698	1.97247	0.972465
15364-101	Apolipoprotein C-I	P02654	APOC1	0.29	14.7	0.00064	0.019	1	1.22264	0.817902	-0.182098
15530-33	Ephrin type-B receptor 4	P54760	EPHB4	-0.49	14.68	0.00065	0.019	1	0.712025	1.40444	0.404445
15614-168	Leukocyte immunoglobulin-like receptor subfamily A member 2	Q8N149	LILRA2	-0.7	14.67	0.00065	0.019	1	0.615572	1.6245	0.624505
15667-39	Bone morphogenetic protein 4	P12644	BMP4	-0.41	14.46	0.00072	0.019	1	0.752623	1.32869	0.328686
16890-37	ADAMTS-like protein 1	Q8N6G6	ADAMTSL1	-0.45	14.49	0.00071	0.019	1	0.732043	1.36604	0.36604
19802-22	Receptor-binding cancer antigen expressed on SiSo cells	O00559	EBAG9	0.29	14.49	0.00071	0.019	1	1.22264	0.817902	-0.182098
20947-50	Protein Dr1	Q01658	DR1	1.3	14.69	0.00065	0.019	1	2.46229	0.406126	-0.593874
2192-63	C-C motif chemokine 27	Q9Y4X3	CCL27	0.39	14.47	0.00072	0.019	1	1.31039	0.76313	-0.23687
22083-60	Protein BEX5	Q5H9J7	BEX5	0.22	14.48	0.00072	0.019	1	1.16473	0.858565	-0.141435
23156-146	Caspase-10:region 2	Q92851	CASP10	0.1	14.5	0.00071	0.019	1	1.07177	0.933033	-0.066967
23394-125	Growth arrest-specific protein 2	O43903	GAS2	-0.52	14.62	0.00067	0.019	1	0.697372	1.43396	0.433955
23662-10	SH3 domain-binding protein 5	O60239	SH3BP5	0.24	14.69	0.00064	0.019	1	1.18099	0.846745	-0.153255
6321-65	Protocadherin gamma-A10	Q9Y5H3	PCDHGA10	-0.25	14.64	0.00066	0.019	1	0.840896	1.18921	0.189207
6920-1	GDNF family receptor alpha-like	Q6UXV0	GFRAL	-0.15	14.53	0.0007	0.019	1	0.90125	1.10957	0.109569
7625-27	14-3-3 protein theta	P27348	YWHAQ	0.36	14.52	0.0007	0.019	1	1.28343	0.779165	-0.220835
8800-14	Tetratricopeptide repeat protein 17:Tetratricopeptide repeat 3	Q96AE7	TTC17	-0.26	14.6	0.00068	0.019	1	0.835088	1.19748	0.197479
9449-150	C4b-binding protein alpha chain	P04003	C4BPA	-0.23	14.65	0.00066	0.019	1	0.852635	1.17283	0.172835
